# Supplementary material for: N′-[(1E,2E)-3,7-Dimethyl­octa-2,6-dien-1-yl­idene]pyridine-4-carbohydrazide
Source: Acta Crystallogr Sect E Struct Rep Online. 2012 Mar 24;68(Pt 4):o1144–5. doi: 10.1107/S1600536812009075 (PMC3344089; doi:10.1107/S1600536812009075)
Supplement: Supplementary file 1 [file e-68-o1144-sup1.cif]

##############################################################################
#                                                                            #
# This CIF contains the data in a paper accepted for publication in          #
# Acta Crystallographica Section E. It conforms to the requirements of       #
# Notes for Authors for Acta Crystallographica Section E, and has been       #
# peer reviewed under the auspices of the IUCr Commission on Journals.       #
#                                                                            #
# Full details of the Crystallographic Information File format               #
# are given in the paper "The Crystallographic Information File (CIF):       #
# a New Standard Archive File for Crystallography" by S. R. Hall, F. H.      #
# Allen and I. D. Brown [Acta Cryst. (1991), A47, 655-685].                  #
#                                                                            #
# The current version of the core CIF dictionary is obtainable from          #
# ftp://ftp.iucr.org/pub/cif_core.dic.                                       #
#                                                                            #
# Software is freely available for graphical display of the structure(s)     #
# in this CIF. For information consult the CIF software page                 #
# http://www.iucr.org/resources/cif/software.                                #
#                                                                            #
# This file may be used for bona fide research purposes within the           #
# scientific community so long as proper attribution is given to the journal # 
# article from which it was obtained.                                        #
#                                                                            #
##############################################################################
data_global
_audit_creation_method     'form.cif (version 2.0)'
_journal_data_validation_number     ?
_journal_date_recd_electronic     2012-02-15
_journal_date_accepted     2012-02-29
_journal_name_full     'Acta Crystallographica, Section E'
_journal_year     2012
_journal_volume     68
_journal_issue      4
_journal_page_first     o1144
_journal_page_last     o1145
_journal_paper_category     QO
_journal_paper_doi     10.1107/S1600536812009075
_journal_coeditor_code     LH5421
_publ_contact_author_name     'Prof. Fun, Hoong-Kun'
_publ_contact_author_address
;
      X-ray Crystallography Unit
      School of Physics
      Universiti Sains Malaysia
      11800 USM, Penang
      MALAYSIA
;
_publ_contact_author_email     'hkfun@usm.my'
_publ_contact_author_fax     '604 6579150'
_publ_contact_author_phone     '604 6533652'
_publ_section_title
;\
<i>N</i>'-[(1<i>E</i>,2<i>E</i>)-3,7-Dimethylocta-2,6-dien-1-ylidene]pyridine-\
4-carbohydrazide
;
loop_
    _publ_author_name
    _publ_author_footnote
    _publ_author_address
    'Mashooq A. Bhat' ?
;
      Department of Pharmaceutical Chemistry
      College of Pharmacy
      King Saud University
      PO Box 2457, Riyadh 11451
      Saudi Arabia
;
    'Hatem A. Abdel-Aziz' ?
;
      Department of Pharmaceutical Chemistry
      College of Pharmacy
      King Saud University
      PO Box 2457, Riyadh 11451
      Saudi Arabia
;
    'Hazem A. Ghabbour' ?
;
      Department of Pharmaceutical Chemistry
      College of Pharmacy
      King Saud University
      PO Box 2457, Riyadh 11451
      Saudi Arabia
;
    'Madhukar Hemamalini' ?
;
      X-ray Crystallography Unit
      School of Physics
      Universiti Sains Malaysia
      11800 USM, Penang
      Malaysia
;
    'Hoong-Kun Fun'
;
      College of Pharmacy (Visiting Professor), King Saud University,
      PO Box 2457, Riyadh 11451, Saudi Arabia.
      Thomson Reuters ResearcherID: A-3561-2009.
;
;
      X-ray Crystallography Unit
      School of Physics
      Universiti Sains Malaysia
      11800 USM, Penang
      Malaysia
;
data_I
_audit_creation_method     SHELXL-97
_chemical_name_systematic
;
<i>N</i>'-[(1<i>E</i>,2<i>E</i>)-3,7-Dimethylocta-2,6-dien-1-ylidene]pyridine-
4-carbohydrazide
;
_chemical_name_common     ?
_chemical_formula_moiety     'C16 H21 N3 O'
_chemical_formula_sum     'C16 H21 N3 O'
_chemical_formula_iupac     'C16 H21 N3 O'
_chemical_formula_weight     271.36
_chemical_melting_point     ?
_symmetry_cell_setting     monoclinic
_symmetry_space_group_name_H-M     'P 21/c'
_symmetry_space_group_name_Hall     '-P 2ybc'
loop_
    _symmetry_equiv_pos_as_xyz
    'x, y, z'
    '-x, y+1/2, -z+1/2'
    '-x, -y, -z'
    'x, -y-1/2, z-1/2'
_cell_length_a     17.5415(8)
_cell_length_b     12.0708(6)
_cell_length_c     7.8430(4)
_cell_angle_alpha     90.00
_cell_angle_beta     101.854(3)
_cell_angle_gamma     90.00
_cell_volume     1625.26(14)
_cell_formula_units_Z     4
_cell_measurement_reflns_used     1053
_cell_measurement_theta_min     11.34
_cell_measurement_theta_max     69.52
_cell_measurement_temperature     296(2)
_exptl_crystal_description     block
_exptl_crystal_colour     colourless
_exptl_crystal_size_max     0.90
_exptl_crystal_size_mid     0.27
_exptl_crystal_size_min     0.17
_exptl_crystal_density_diffrn     1.109
_exptl_crystal_density_meas     ?
_exptl_crystal_density_method     'not measured'
_exptl_crystal_F_000     584
_exptl_absorpt_coefficient_mu     0.560
_exptl_absorpt_correction_type     multi-scan
_exptl_absorpt_process_details     '(SADABS; Bruker, 2009)'
_exptl_absorpt_correction_T_min     0.6327
_exptl_absorpt_correction_T_max     0.9118
_exptl_special_details
;
;
_diffrn_ambient_temperature     296(2)
_diffrn_radiation_type     CuK\a
_diffrn_radiation_wavelength     1.54178
_diffrn_radiation_source     'fine-focus sealed tube'
_diffrn_radiation_monochromator     graphite
_diffrn_measurement_device_type
;
Bruker SMART APEXII CCD area-detector
;
_diffrn_measurement_method     '\f and \w scans'
_diffrn_detector_area_resol_mean     .
_diffrn_reflns_number     16548
_diffrn_reflns_av_R_equivalents     0.0270
_diffrn_reflns_av_sigmaI/netI     0.0193
_diffrn_reflns_theta_min     5.15
_diffrn_reflns_theta_max     69.68
_diffrn_reflns_theta_full     69.68
_diffrn_measured_fraction_theta_max     0.973
_diffrn_measured_fraction_theta_full     0.973
_diffrn_reflns_limit_h_min     -16
_diffrn_reflns_limit_h_max     21
_diffrn_reflns_limit_k_min     -14
_diffrn_reflns_limit_k_max     14
_diffrn_reflns_limit_l_min     -9
_diffrn_reflns_limit_l_max     7
_diffrn_standards_number     0
_diffrn_standards_interval_count     .
_diffrn_standards_interval_time     .
_diffrn_standards_decay_%     ?
_refine_special_details
;
 Refinement of F^2^ against ALL reflections.  The weighted R-factor wR and
 goodness of fit S are based on F^2^, conventional R-factors R are based
 on F, with F set to zero for negative F^2^. The threshold expression of
 F^2^ > 2\s(F^2^) is used only for calculating R-factors(gt) etc. and is
 not relevant to the choice of reflections for refinement.  R-factors based
 on F^2^ are statistically about twice as large as those based on F, and R-
 factors based on ALL data will be even larger.
;
_reflns_number_total     2978
_reflns_number_gt     2376
_reflns_threshold_expression     I>2\s(I)
_refine_ls_structure_factor_coef     Fsqd
_refine_ls_matrix_type     full
_refine_ls_R_factor_all     0.0606
_refine_ls_R_factor_gt     0.0494
_refine_ls_wR_factor_gt     0.1416
_refine_ls_wR_factor_ref     0.1542
_refine_ls_goodness_of_fit_ref     1.034
_refine_ls_restrained_S_all     1.037
_refine_ls_number_reflns     2978
_refine_ls_number_parameters     239
_refine_ls_number_restraints     12
_refine_ls_hydrogen_treatment     mixed
_refine_ls_weighting_scheme     calc
_refine_ls_weighting_details
         'calc w=1/[\s^2^(Fo^2^)+(0.0826P)^2^+0.2272P] where P=(Fo^2^+2Fc^2^)/3'
_atom_sites_solution_hydrogens     geom
_atom_sites_solution_primary     direct
_atom_sites_solution_secondary     difmap
_refine_ls_shift/su_max     ?
_refine_ls_shift/su_max_lt     0.001
_refine_ls_shift/su_mean     0.000
_refine_diff_density_max     0.134
_refine_diff_density_min     -0.143
_refine_ls_extinction_method     'SHELXTL (Sheldrick, 2008)'
_refine_ls_extinction_coef     0.0032(6)
_refine_ls_extinction_expression
                                  'Fc^*^=kFc[1+0.001xFc^2^\l^3^/sin(2\q)]^-1/4^'
loop_
    _atom_type_symbol
    _atom_type_description
    _atom_type_scat_dispersion_real
    _atom_type_scat_dispersion_imag
    _atom_type_scat_source
    'C' 'C' 0.0181 0.0091
                         'International Tables Vol C Tables 4.2.6.8 and 6.1.1.4'
    'H' 'H' 0.0000 0.0000
                         'International Tables Vol C Tables 4.2.6.8 and 6.1.1.4'
    'N' 'N' 0.0311 0.0180
                         'International Tables Vol C Tables 4.2.6.8 and 6.1.1.4'
    'O' 'O' 0.0492 0.0322
                         'International Tables Vol C Tables 4.2.6.8 and 6.1.1.4'
_computing_data_collection     'APEX2 (Bruker, 2009)'
_computing_cell_refinement     'SAINT (Bruker, 2009)'
_computing_data_reduction     'SAINT (Bruker, 2009)'
_computing_structure_solution     'SHELXTL (Sheldrick, 2008)'
_computing_structure_refinement     'SHELXTL (Sheldrick, 2008)'
_computing_molecular_graphics     'SHELXTL (Sheldrick, 2008)'
_computing_publication_material
                             'SHELXTL (Sheldrick, 2008) and PLATON (Spek, 2009)'
loop_
    _atom_site_type_symbol
    _atom_site_label
    _atom_site_fract_x
    _atom_site_fract_y
    _atom_site_fract_z
    _atom_site_U_iso_or_equiv
    _atom_site_adp_type
    _atom_site_calc_flag
    _atom_site_refinement_flags
    _atom_site_occupancy
    _atom_site_symmetry_multiplicity
    _atom_site_disorder_assembly
    _atom_site_disorder_group
    O O1 0.30512(6) 0.61845(10) 0.31148(14) 0.0640(3) Uani d . 1 1 . .
    N N1 0.06078(9) 0.62725(17) 0.5444(3) 0.0897(5) Uani d . 1 1 . .
    N N2 0.40983(7) 0.76093(12) 0.49025(19) 0.0656(4) Uani d . 1 1 . .
    N N3 0.33659(7) 0.74425(12) 0.52777(18) 0.0602(4) Uani d . 1 1 . .
    C C1 0.09771(12) 0.54801(19) 0.4767(3) 0.0905(7) Uani d . 1 1 . .
    H H1A 0.0724 0.4805 0.4511 0.109 Uiso calc R 1 1 . .
    C C2 0.17110(10) 0.55920(16) 0.4418(3) 0.0746(5) Uani d . 1 1 . .
    H H2A 0.1942 0.5007 0.3941 0.090 Uiso calc R 1 1 . .
    C C3 0.20985(8) 0.65855(13) 0.47852(19) 0.0558(4) Uani d . 1 1 . .
    C C4 0.17217(9) 0.74139(15) 0.5489(2) 0.0686(5) Uani d . 1 1 . .
    H H4A 0.1959 0.8099 0.5756 0.082 Uiso calc R 1 1 . .
    C C5 0.09864(10) 0.72159(19) 0.5792(3) 0.0822(6) Uani d . 1 1 . .
    H H5A 0.0742 0.7785 0.6274 0.099 Uiso calc R 1 1 . .
    C C6 0.28809(8) 0.67137(13) 0.43211(19) 0.0534(4) Uani d . 1 1 . .
    C C7 0.45447(9) 0.82229(15) 0.6011(2) 0.0645(4) Uani d . 1 1 . .
    H H7A 0.4366 0.8509 0.6957 0.077 Uiso calc R 1 1 . .
    C C8 0.53221(10) 0.84735(17) 0.5801(3) 0.0746(5) Uani d . 1 1 A .
    H H8A 0.5485 0.8169 0.4846 0.089 Uiso calc R 1 1 . .
    C C9 0.58251(11) 0.91090(18) 0.6876(3) 0.0837(6) Uani d D 1 1 . .
    C C10 0.66541(16) 0.9344(4) 0.6696(6) 0.0871(10) Uani d PD 0.785(8) 1 A 1
    H H10A 0.6713 1.0139 0.6600 0.105 Uiso calc PR 0.785(8) 1 A 1
    H H10B 0.7002 0.9109 0.7762 0.105 Uiso calc PR 0.785(8) 1 A 1
    C C11 0.69190(18) 0.8806(3) 0.5187(5) 0.0900(11) Uani d PD 0.785(8) 1 A 1
    H H11A 0.6929 0.8008 0.5341 0.108 Uiso calc PR 0.785(8) 1 A 1
    H H11B 0.6550 0.8975 0.4118 0.108 Uiso calc PR 0.785(8) 1 A 1
    C C12 0.77113(18) 0.9196(3) 0.5033(6) 0.0828(10) Uani d PD 0.785(8) 1 A 1
    H H12A 0.7710 0.9863 0.4439 0.099 Uiso calc PR 0.785(8) 1 A 1
    C C13 0.8396(4) 0.8782(5) 0.5571(15) 0.0811(19) Uani d PD 0.785(8) 1 A 1
    C C14 0.9134(3) 0.9352(6) 0.5393(11) 0.1003(15) Uani d PD 0.785(8) 1 A 1
    H H14A 0.9011 1.0045 0.4798 0.150 Uiso calc PR 0.785(8) 1 A 1
    H H14B 0.9416 0.8891 0.4739 0.150 Uiso calc PR 0.785(8) 1 A 1
    H H14C 0.9448 0.9486 0.6529 0.150 Uiso calc PR 0.785(8) 1 A 1
    C C15 0.8582(5) 0.7702(6) 0.6537(11) 0.162(3) Uani d PD 0.785(8) 1 A 1
    H H15A 0.8121 0.7420 0.6863 0.242 Uiso calc PR 0.785(8) 1 A 1
    H H15B 0.8977 0.7823 0.7564 0.242 Uiso calc PR 0.785(8) 1 A 1
    H H15C 0.8766 0.7175 0.5797 0.242 Uiso calc PR 0.785(8) 1 A 1
    C C10A 0.6475(6) 0.9475(14) 0.5992(19) 0.0871(10) Uani d PD 0.215(8) 1 A 2
    H H10C 0.6314 0.9371 0.4743 0.105 Uiso calc PR 0.215(8) 1 A 2
    H H10D 0.6577 1.0258 0.6210 0.105 Uiso calc PR 0.215(8) 1 A 2
    C C11A 0.7184(8) 0.8848(17) 0.663(4) 0.169(13) Uani d PD 0.215(8) 1 A 2
    H H11C 0.7112 0.8104 0.6156 0.203 Uiso calc PR 0.215(8) 1 A 2
    H H11D 0.7257 0.8787 0.7887 0.203 Uiso calc PR 0.215(8) 1 A 2
    C C12A 0.7911(7) 0.9321(12) 0.620(4) 0.123(7) Uani d PD 0.215(8) 1 A 2
    H H12B 0.7971 1.0081 0.6089 0.148 Uiso calc PR 0.215(8) 1 A 2
    C C13A 0.8464(13) 0.8625(17) 0.599(5) 0.080(8) Uani d PD 0.215(8) 1 A 2
    C C14A 0.9212(14) 0.901(3) 0.562(6) 0.170(16) Uani d PD 0.215(8) 1 A 2
    H H14D 0.9258 0.9793 0.5797 0.255 Uiso calc PR 0.215(8) 1 A 2
    H H14E 0.9232 0.8837 0.4434 0.255 Uiso calc PR 0.215(8) 1 A 2
    H H14F 0.9633 0.8641 0.6388 0.255 Uiso calc PR 0.215(8) 1 A 2
    C C15A 0.8294(13) 0.7391(13) 0.588(4) 0.137(8) Uani d PD 0.215(8) 1 A 2
    H H15D 0.7743 0.7273 0.5742 0.206 Uiso calc PR 0.215(8) 1 A 2
    H H15E 0.8562 0.7036 0.6925 0.206 Uiso calc PR 0.215(8) 1 A 2
    H H15F 0.8468 0.7084 0.4895 0.206 Uiso calc PR 0.215(8) 1 A 2
    C C16 0.56438(16) 0.9641(3) 0.8453(4) 0.1287(12) Uani d . 1 1 A .
    H H16A 0.5169 0.9337 0.8683 0.193 Uiso calc R 1 1 . .
    H H16B 0.5584 1.0424 0.8265 0.193 Uiso calc R 1 1 . .
    H H16C 0.6061 0.9505 0.9432 0.193 Uiso calc R 1 1 . .
    H H1N3 0.3250(10) 0.7786(15) 0.617(2) 0.063(5) Uiso d . 1 1 . .
loop_
    _atom_site_aniso_label
    _atom_site_aniso_U_11
    _atom_site_aniso_U_22
    _atom_site_aniso_U_33
    _atom_site_aniso_U_12
    _atom_site_aniso_U_13
    _atom_site_aniso_U_23
    O1 0.0566(6) 0.0690(7) 0.0683(7) -0.0046(5) 0.0170(5) -0.0065(5)
    N1 0.0508(8) 0.1053(13) 0.1165(14) -0.0154(8) 0.0259(8) -0.0068(10)
    N2 0.0505(7) 0.0773(9) 0.0744(8) -0.0136(6) 0.0255(6) -0.0094(7)
    N3 0.0465(7) 0.0721(9) 0.0658(8) -0.0116(6) 0.0201(6) -0.0093(6)
    C1 0.0625(10) 0.0804(13) 0.1331(18) -0.0218(10) 0.0307(11) -0.0046(12)
    C2 0.0580(9) 0.0658(10) 0.1026(13) -0.0102(8) 0.0223(9) -0.0010(9)
    C3 0.0449(7) 0.0622(9) 0.0593(8) -0.0041(6) 0.0088(6) 0.0055(7)
    C4 0.0483(8) 0.0737(11) 0.0836(11) -0.0076(7) 0.0132(7) -0.0115(8)
    C5 0.0489(9) 0.0978(14) 0.1012(14) -0.0048(9) 0.0183(9) -0.0194(11)
    C6 0.0462(7) 0.0559(8) 0.0584(8) -0.0027(6) 0.0113(6) 0.0051(6)
    C7 0.0512(8) 0.0720(10) 0.0741(10) -0.0121(7) 0.0217(7) -0.0097(8)
    C8 0.0554(9) 0.0845(12) 0.0895(12) -0.0165(8) 0.0281(8) -0.0174(9)
    C9 0.0561(10) 0.0823(13) 0.1158(15) -0.0172(9) 0.0251(10) -0.0202(11)
    C10 0.0477(14) 0.0936(18) 0.117(3) -0.0193(15) 0.0097(16) -0.015(2)
    C11 0.0575(16) 0.111(2) 0.107(2) -0.0183(15) 0.0294(15) -0.0033(18)
    C12 0.0540(15) 0.0843(19) 0.113(2) -0.0069(13) 0.0249(15) 0.0191(18)
    C13 0.078(3) 0.077(3) 0.093(4) 0.007(2) 0.026(2) 0.018(3)
    C14 0.0549(18) 0.110(4) 0.140(3) 0.004(2) 0.030(2) 0.001(3)
    C15 0.162(6) 0.127(5) 0.209(7) 0.022(4) 0.068(5) 0.075(5)
    C10A 0.0477(14) 0.0936(18) 0.117(3) -0.0193(15) 0.0097(16) -0.015(2)
    C11A 0.081(9) 0.146(15) 0.29(3) 0.031(9) 0.064(14) 0.12(2)
    C12A 0.064(7) 0.086(8) 0.22(2) -0.013(6) 0.039(11) 0.026(12)
    C13A 0.072(8) 0.069(9) 0.11(2) 0.023(6) 0.037(10) 0.034(8)
    C14A 0.095(14) 0.12(2) 0.28(4) 0.012(12) 0.001(16) -0.03(2)
    C15A 0.121(14) 0.070(9) 0.20(2) 0.029(9) -0.008(12) -0.009(10)
    C16 0.0951(17) 0.160(3) 0.137(2) -0.0471(18) 0.0378(15) -0.071(2)
_geom_special_details
;
 All s.u.'s (except the s.u. in the dihedral angle between two l.s. planes)
 are estimated using the full covariance matrix.  The cell s.u.'s are taken
 into account individually in the estimation of s.u.'s in distances, angles
 and torsion angles; correlations between s.u.'s in cell parameters are only
 used when they are defined by crystal symmetry.  An approximate (isotropic)
 treatment of cell s.u.'s is used for estimating s.u.'s involving l.s. planes.
;
loop_
    _geom_bond_atom_site_label_1
    _geom_bond_atom_site_label_2
    _geom_bond_site_symmetry_2
    _geom_bond_distance
    _geom_bond_publ_flag
    O1 C6 . 1.2283(18) ?
    N1 C5 . 1.318(3) ?
    N1 C1 . 1.326(3) ?
    N2 C7 . 1.280(2) ?
    N2 N3 . 1.3903(17) ?
    N3 C6 . 1.341(2) ?
    N3 H1N3 . 0.873(18) ?
    C1 C2 . 1.377(2) ?
    C1 H1A . 0.9300 ?
    C2 C3 . 1.379(2) ?
    C2 H2A . 0.9300 ?
    C3 C4 . 1.375(2) ?
    C3 C6 . 1.4985(18) ?
    C4 C5 . 1.380(2) ?
    C4 H4A . 0.9300 ?
    C5 H5A . 0.9300 ?
    C7 C8 . 1.439(2) ?
    C7 H7A . 0.9300 ?
    C8 C9 . 1.331(3) ?
    C8 H8A . 0.9300 ?
    C9 C16 . 1.485(3) ?
    C9 C10 . 1.516(2) ?
    C9 C10A . 1.517(3) ?
    C10 C11 . 1.505(4) ?
    C10 H10A . 0.9700 ?
    C10 H10B . 0.9700 ?
    C11 C12 . 1.496(4) ?
    C11 H11A . 0.9700 ?
    C11 H11B . 0.9700 ?
    C12 C13 . 1.290(7) ?
    C12 H12A . 0.9300 ?
    C13 C14 . 1.497(6) ?
    C13 C15 . 1.510(7) ?
    C14 H14A . 0.9600 ?
    C14 H14B . 0.9600 ?
    C14 H14C . 0.9600 ?
    C15 H15A . 0.9600 ?
    C15 H15B . 0.9600 ?
    C15 H15C . 0.9600 ?
    C10A C11A . 1.454(14) ?
    C10A H10C . 0.9700 ?
    C10A H10D . 0.9700 ?
    C11A C12A . 1.497(13) ?
    C11A H11C . 0.9700 ?
    C11A H11D . 0.9700 ?
    C12A C13A . 1.320(16) ?
    C12A H12B . 0.9300 ?
    C13A C14A . 1.474(16) ?
    C13A C15A . 1.518(17) ?
    C14A H14D . 0.9600 ?
    C14A H14E . 0.9600 ?
    C14A H14F . 0.9600 ?
    C15A H15D . 0.9600 ?
    C15A H15E . 0.9600 ?
    C15A H15F . 0.9600 ?
    C16 H16A . 0.9600 ?
    C16 H16B . 0.9600 ?
    C16 H16C . 0.9600 ?
loop_
    _geom_angle_atom_site_label_1
    _geom_angle_atom_site_label_2
    _geom_angle_atom_site_label_3
    _geom_angle_site_symmetry_1
    _geom_angle_site_symmetry_3
    _geom_angle
    _geom_angle_publ_flag
    C5 N1 C1 . . 116.07(15) ?
    C7 N2 N3 . . 113.78(13) ?
    C6 N3 N2 . . 118.96(13) ?
    C6 N3 H1N3 . . 122.3(12) ?
    N2 N3 H1N3 . . 118.6(12) ?
    N1 C1 C2 . . 124.24(18) ?
    N1 C1 H1A . . 117.9 ?
    C2 C1 H1A . . 117.9 ?
    C1 C2 C3 . . 118.98(18) ?
    C1 C2 H2A . . 120.5 ?
    C3 C2 H2A . . 120.5 ?
    C4 C3 C2 . . 117.33(14) ?
    C4 C3 C6 . . 124.20(14) ?
    C2 C3 C6 . . 118.40(15) ?
    C3 C4 C5 . . 119.13(17) ?
    C3 C4 H4A . . 120.4 ?
    C5 C4 H4A . . 120.4 ?
    N1 C5 C4 . . 124.25(18) ?
    N1 C5 H5A . . 117.9 ?
    C4 C5 H5A . . 117.9 ?
    O1 C6 N3 . . 123.05(13) ?
    O1 C6 C3 . . 120.88(13) ?
    N3 C6 C3 . . 116.06(13) ?
    N2 C7 C8 . . 120.42(15) ?
    N2 C7 H7A . . 119.8 ?
    C8 C7 H7A . . 119.8 ?
    C9 C8 C7 . . 124.73(17) ?
    C9 C8 H8A . . 117.6 ?
    C7 C8 H8A . . 117.6 ?
    C8 C9 C16 . . 123.28(17) ?
    C8 C9 C10 . . 124.9(2) ?
    C16 C9 C10 . . 111.7(2) ?
    C8 C9 C10A . . 110.0(7) ?
    C16 C9 C10A . . 124.4(7) ?
    C10 C9 C10A . . 22.7(5) ?
    C11 C10 C9 . . 116.7(3) ?
    C11 C10 H10A . . 108.1 ?
    C9 C10 H10A . . 108.1 ?
    C11 C10 H10B . . 108.1 ?
    C9 C10 H10B . . 108.1 ?
    H10A C10 H10B . . 107.3 ?
    C12 C11 C10 . . 111.7(3) ?
    C12 C11 H11A . . 109.3 ?
    C10 C11 H11A . . 109.3 ?
    C12 C11 H11B . . 109.3 ?
    C10 C11 H11B . . 109.3 ?
    H11A C11 H11B . . 107.9 ?
    C13 C12 C11 . . 132.1(4) ?
    C13 C12 H12A . . 113.9 ?
    C11 C12 H12A . . 113.9 ?
    C12 C13 C14 . . 123.8(6) ?
    C12 C13 C15 . . 126.1(5) ?
    C14 C13 C15 . . 110.0(6) ?
    C13 C14 H14A . . 109.5 ?
    C13 C14 H14B . . 109.5 ?
    H14A C14 H14B . . 109.5 ?
    C13 C14 H14C . . 109.5 ?
    H14A C14 H14C . . 109.5 ?
    H14B C14 H14C . . 109.5 ?
    C13 C15 H15A . . 109.5 ?
    C13 C15 H15B . . 109.5 ?
    H15A C15 H15B . . 109.5 ?
    C13 C15 H15C . . 109.5 ?
    H15A C15 H15C . . 109.5 ?
    H15B C15 H15C . . 109.5 ?
    C11A C10A C9 . . 111.1(10) ?
    C11A C10A H10C . . 109.4 ?
    C9 C10A H10C . . 109.4 ?
    C11A C10A H10D . . 109.4 ?
    C9 C10A H10D . . 109.4 ?
    H10C C10A H10D . . 108.0 ?
    C10A C11A C12A . . 115.6(10) ?
    C10A C11A H11C . . 108.4 ?
    C12A C11A H11C . . 108.4 ?
    C10A C11A H11D . . 108.4 ?
    C12A C11A H11D . . 108.4 ?
    H11C C11A H11D . . 107.5 ?
    C13A C12A C11A . . 117.9(14) ?
    C13A C12A H12B . . 121.0 ?
    C11A C12A H12B . . 121.0 ?
    C12A C13A C14A . . 122.2(17) ?
    C12A C13A C15A . . 119.4(16) ?
    C14A C13A C15A . . 118.0(18) ?
    C13A C14A H14D . . 109.5 ?
    C13A C14A H14E . . 109.5 ?
    H14D C14A H14E . . 109.5 ?
    C13A C14A H14F . . 109.5 ?
    H14D C14A H14F . . 109.5 ?
    H14E C14A H14F . . 109.5 ?
    C13A C15A H15D . . 109.5 ?
    C13A C15A H15E . . 109.5 ?
    H15D C15A H15E . . 109.5 ?
    C13A C15A H15F . . 109.5 ?
    H15D C15A H15F . . 109.5 ?
    H15E C15A H15F . . 109.5 ?
    C9 C16 H16A . . 109.5 ?
    C9 C16 H16B . . 109.5 ?
    H16A C16 H16B . . 109.5 ?
    C9 C16 H16C . . 109.5 ?
    H16A C16 H16C . . 109.5 ?
    H16B C16 H16C . . 109.5 ?
loop_
    _geom_torsion_atom_site_label_1
    _geom_torsion_atom_site_label_2
    _geom_torsion_atom_site_label_3
    _geom_torsion_atom_site_label_4
    _geom_torsion_site_symmetry_1
    _geom_torsion_site_symmetry_2
    _geom_torsion_site_symmetry_3
    _geom_torsion_site_symmetry_4
    _geom_torsion
    _geom_torsion_publ_flag
    C7 N2 N3 C6 . . . . -172.49(15) ?
    C5 N1 C1 C2 . . . . -0.2(4) ?
    N1 C1 C2 C3 . . . . 0.0(4) ?
    C1 C2 C3 C4 . . . . 0.0(3) ?
    C1 C2 C3 C6 . . . . -177.16(18) ?
    C2 C3 C4 C5 . . . . 0.1(3) ?
    C6 C3 C4 C5 . . . . 177.14(16) ?
    C1 N1 C5 C4 . . . . 0.3(3) ?
    C3 C4 C5 N1 . . . . -0.3(3) ?
    N2 N3 C6 O1 . . . . -0.3(2) ?
    N2 N3 C6 C3 . . . . -179.34(13) ?
    C4 C3 C6 O1 . . . . -149.52(17) ?
    C2 C3 C6 O1 . . . . 27.5(2) ?
    C4 C3 C6 N3 . . . . 29.5(2) ?
    C2 C3 C6 N3 . . . . -153.47(16) ?
    N3 N2 C7 C8 . . . . -179.95(16) ?
    N2 C7 C8 C9 . . . . 179.4(2) ?
    C7 C8 C9 C16 . . . . 0.4(4) ?
    C7 C8 C9 C10 . . . . 177.8(3) ?
    C7 C8 C9 C10A . . . . -162.8(6) ?
    C8 C9 C10 C11 . . . . -0.3(6) ?
    C16 C9 C10 C11 . . . . 177.4(4) ?
    C10A C9 C10 C11 . . . . -54.2(19) ?
    C9 C10 C11 C12 . . . . 173.7(3) ?
    C10 C11 C12 C13 . . . . 96.6(9) ?
    C11 C12 C13 C14 . . . . -175.3(6) ?
    C11 C12 C13 C15 . . . . 1.4(15) ?
    C8 C9 C10A C11A . . . . -103(2) ?
    C16 C9 C10A C11A . . . . 94(2) ?
    C10 C9 C10A C11A . . . . 31.7(18) ?
    C9 C10A C11A C12A . . . . -165.1(17) ?
    C10A C11A C12A C13A . . . . -149(3) ?
    C11A C12A C13A C14A . . . . -178(3) ?
    C11A C12A C13A C15A . . . . 10(5) ?
loop_
    _geom_hbond_atom_site_label_D
    _geom_hbond_atom_site_label_H
    _geom_hbond_atom_site_label_A
    _geom_hbond_site_symmetry_A
    _geom_hbond_distance_DH
    _geom_hbond_distance_HA
    _geom_hbond_distance_DA
    _geom_hbond_angle_DHA
    _geom_hbond_publ_flag
    N3 H1N3 O1 4_576 0.873(17) 2.052(17) 2.9167(18) 170.8(16) yes
    C4 H4A O1 4_576 0.9300 2.5300 3.251(2) 135.00 yes
_iucr_refine_instructions_details
;
TITL I in P2(1)/c
CELL 1.54178  17.5415  12.0708   7.8430  90.000 101.854  90.000
ZERR    4.00   0.0008   0.0006   0.0004   0.000   0.003   0.000
LATT  1
SYMM -X, 0.5+Y, 0.5-Z
SFAC C H N O
UNIT 64 84 12 4
TEMP 23.000
SIZE 0.168 0.27 0.90
L.S. 10
BOND $H
ACTA
CONF
FMAP 2
DFIX 31 0.001 C9 C10A C9 C10
PLAN 20
EADP C10A C10
WGHT    0.082600    0.227200
EXTI    0.003209
FVAR       0.69168   0.78489   1.51659
O1    4    0.305124    0.618448    0.311476    11.00000    0.05656    0.06899 =
         0.06834   -0.00652    0.01697   -0.00458
N1    3    0.060777    0.627247    0.544359    11.00000    0.05085    0.10534 =
         0.11652   -0.00676    0.02594   -0.01543
N2    3    0.409830    0.760932    0.490248    11.00000    0.05054    0.07730 =
         0.07441   -0.00941    0.02549   -0.01361
N3    3    0.336591    0.744249    0.527773    11.00000    0.04652    0.07209 =
         0.06575   -0.00934    0.02008   -0.01160
C1    1    0.097710    0.548006    0.476653    11.00000    0.06254    0.08037 =
         0.13313   -0.00461    0.03072   -0.02183
AFIX  43
H1A   2    0.072398    0.480493    0.451076    11.00000   -1.20000
AFIX   0
C2    1    0.171101    0.559196    0.441762    11.00000    0.05798    0.06581 =
         0.10258   -0.00105    0.02229   -0.01022
AFIX  43
H2A   2    0.194202    0.500672    0.394143    11.00000   -1.20000
AFIX   0
C3    1    0.209850    0.658551    0.478519    11.00000    0.04491    0.06222 =
         0.05929    0.00547    0.00876   -0.00413
C4    1    0.172167    0.741387    0.548863    11.00000    0.04831    0.07372 =
         0.08357   -0.01153    0.01316   -0.00763
AFIX  43
H4A   2    0.195931    0.809855    0.575615    11.00000   -1.20000
AFIX   0
C5    1    0.098644    0.721590    0.579230    11.00000    0.04891    0.09784 =
         0.10121   -0.01941    0.01831   -0.00475
AFIX  43
H5A   2    0.074207    0.778487    0.627427    11.00000   -1.20000
AFIX   0
C6    1    0.288093    0.671370    0.432114    11.00000    0.04618    0.05591 =
         0.05843    0.00514    0.01134   -0.00273
C7    1    0.454474    0.822287    0.601064    11.00000    0.05124    0.07198 =
         0.07414   -0.00973    0.02173   -0.01214
AFIX  43
H7A   2    0.436555    0.850859    0.695732    11.00000   -1.20000
AFIX   0
C8    1    0.532206    0.847346    0.580134    11.00000    0.05538    0.08450 =
         0.08946   -0.01744    0.02812   -0.01650
AFIX  43
H8A   2    0.548482    0.816943    0.484645    11.00000   -1.20000
AFIX   0
C9    1    0.582514    0.910897    0.687553    11.00000    0.05613    0.08235 =
         0.11580   -0.02017    0.02505   -0.01725
PART   1
C10   1    0.665411    0.934359    0.669602    21.00000    0.04774    0.09360 =
         0.11689   -0.01480    0.00970   -0.01928
AFIX  23
H10A  2    0.671263    1.013885    0.659985    21.00000   -1.20000
H10B  2    0.700182    0.910946    0.776156    21.00000   -1.20000
AFIX   0
C11   1    0.691901    0.880605    0.518702    21.00000    0.05746    0.11067 =
         0.10709   -0.00331    0.02943   -0.01828
AFIX  23
H11A  2    0.692854    0.800849    0.534120    21.00000   -1.20000
H11B  2    0.655001    0.897525    0.411782    21.00000   -1.20000
AFIX   0
C12   1    0.771127    0.919634    0.503348    21.00000    0.05405    0.08425 =
         0.11334    0.01910    0.02492   -0.00686
AFIX  43
H12A  2    0.770966    0.986310    0.443862    21.00000   -1.20000
AFIX   0
C13   1    0.839639    0.878222    0.557083    21.00000    0.07772    0.07685 =
         0.09254    0.01767    0.02610    0.00707
C14   1    0.913375    0.935228    0.539349    21.00000    0.05490    0.11006 =
         0.14005    0.00098    0.02977    0.00352
AFIX  33
H14A  2    0.901078    1.004457    0.479797    21.00000   -1.50000
H14B  2    0.941577    0.889146    0.473938    21.00000   -1.50000
H14C  2    0.944770    0.948649    0.652936    21.00000   -1.50000
AFIX   0
C15   1    0.858200    0.770177    0.653670    21.00000    0.16242    0.12676 =
         0.20858    0.07493    0.06799    0.02173
AFIX  33
H15A  2    0.812058    0.741973    0.686294    21.00000   -1.50000
H15B  2    0.897712    0.782319    0.756399    21.00000   -1.50000
H15C  2    0.876634    0.717538    0.579731    21.00000   -1.50000
AFIX   0
PART   2
SAME C10 > C15
C10A  1    0.647526    0.947524    0.599159   -21.00000    0.04774    0.09360 =
         0.11689   -0.01480    0.00970   -0.01928
AFIX  23
H10C  2    0.631368    0.937103    0.474313   -21.00000   -1.20000
H10D  2    0.657748    1.025772    0.620961   -21.00000   -1.20000
AFIX   0
C11A  1    0.718382    0.884810    0.663052   -21.00000    0.08109    0.14648 =
         0.29003    0.11975    0.06412    0.03105
AFIX  23
H11C  2    0.711222    0.810449    0.615575   -21.00000   -1.20000
H11D  2    0.725740    0.878745    0.788701   -21.00000   -1.20000
AFIX   0
C12A  1    0.791086    0.932075    0.620138   -21.00000    0.06449    0.08561 =
         0.22408    0.02647    0.03904   -0.01273
AFIX  43
H12B  2    0.797095    1.008106    0.608935   -21.00000   -1.20000
AFIX   0
C13A  1    0.846390    0.862465    0.598700   -21.00000    0.07196    0.06935 =
         0.10537    0.03431    0.03690    0.02303
C14A  1    0.921181    0.900746    0.561939   -21.00000    0.09519    0.12026 =
         0.27780   -0.03304    0.00091    0.01163
AFIX 137
H14D  2    0.925806    0.979347    0.579743   -21.00000   -1.50000
H14E  2    0.923167    0.883749    0.443355   -21.00000   -1.50000
H14F  2    0.963276    0.864070    0.638779   -21.00000   -1.50000
AFIX   0
C15A  1    0.829352    0.739103    0.587701   -21.00000    0.12092    0.06996 =
         0.20365   -0.00898   -0.00821    0.02867
AFIX 137
H15D  2    0.774310    0.727331    0.574166   -21.00000   -1.50000
H15E  2    0.856165    0.703589    0.692487   -21.00000   -1.50000
H15F  2    0.846806    0.708359    0.489494   -21.00000   -1.50000
AFIX   0
PART   0
C16   1    0.564384    0.964064    0.845308    11.00000    0.09505    0.15984 =
         0.13725   -0.07149    0.03781   -0.04709
AFIX 137
H16A  2    0.516927    0.933662    0.868252    11.00000   -1.50000
H16B  2    0.558365    1.042441    0.826481    11.00000   -1.50000
H16C  2    0.606141    0.950456    0.943167    11.00000   -1.50000
AFIX   0
H1N3  2    0.324995    0.778579    0.617099    11.00000    0.06334
HKLF 4 1 0 0 1 0 -1 0 1 0 0
REM  ms1 in P2(1)/c
REM R1 =  0.0494 for   2376 Fo > 4sig(Fo)  and  0.0606 for all   2978 data
REM    239 parameters refined using     12 restraints
END
WGHT      0.0828      0.2272
REM Highest difference peak  0.134,  deepest hole -0.143,  1-sigma level  0.028
Q1    1   0.6594  0.9322  0.5312  11.00000  0.05    0.13
Q2    1   0.3579  0.6380  0.2902  11.00000  0.05    0.13
Q3    1   0.5217  0.8556  0.4581  11.00000  0.05    0.12
Q4    1   0.5652  0.9508  0.7369  11.00000  0.05    0.12
Q5    1   0.4169  0.7377  0.3895  11.00000  0.05    0.12
Q6    1   0.1888  0.6990  0.4740  11.00000  0.05    0.11
Q7    1   0.2070  0.6770  0.5799  11.00000  0.05    0.11
Q8    1   0.2887  0.6639  0.3157  11.00000  0.05    0.11
Q9    1   0.2471  0.6584  0.4711  11.00000  0.05    0.11
Q10   1   0.6568  0.8213  0.4405  11.00000  0.05    0.11
Q11   1   0.5677  0.9137  0.5768  11.00000  0.05    0.10
Q12   1   0.6467  0.9869  0.4276  11.00000  0.05    0.10
Q13   1   0.6159  0.8881  0.7056  11.00000  0.05    0.10
Q14   1   0.4902  0.9842  0.7910  11.00000  0.05    0.10
Q15   1   0.9125  1.0223  0.5906  11.00000  0.05    0.10
Q16   1   0.4479  0.8155  0.7372  11.00000  0.05    0.10
Q17   1   0.7298  0.8817  0.4918  11.00000  0.05    0.09
Q18   1   0.4162  0.8905  0.6550  11.00000  0.05    0.09
Q19   1   0.8215  0.7597  0.7277  11.00000  0.05    0.09
Q20   1   0.7763  1.0135  0.5470  11.00000  0.05    0.09
;
