# Supplementary material for: N′-[(1E,2E)-3,7-Dimethyl­octa-2,6-dien-1-yl­idene]pyridine-4-carbohydrazide
Source: Acta Crystallogr Sect E Struct Rep Online. 2012 Mar 24;68(Pt 4):o1144–5. doi: 10.1107/S1600536812009075 (PMC3344089; doi:10.1107/S1600536812009075)
Supplement: Supplementary file 2 [file e-68-o1144-Isup2.hkl]

#
# h,k,l, Fc-squared, Fo-squared, sigma(Fo-squared) and status flag
#
data_I
_shelx_title ' ms1 in P2(1)/c'
_shelx_refln_list_code          4
_shelx_F_calc_maximum      168.80
_exptl_crystal_F_000       584.00
_reflns_d_resolution_high  0.8221
 
loop_
 _symmetry_equiv_pos_as_xyz
 'x, y, z'
 '-x, y+1/2, -z+1/2'
 '-x, -y, -z'
 'x, -y-1/2, z-1/2'
 
_cell_length_a    17.5415
_cell_length_b    12.0708
_cell_length_c     7.8430
_cell_angle_alpha  90.000
_cell_angle_beta  101.854
_cell_angle_gamma  90.000
 
_shelx_F_squared_multiplier     1.000
 
loop_
 _refln_index_h
 _refln_index_k
 _refln_index_l
 _refln_F_squared_calc
 _refln_F_squared_meas
 _refln_F_squared_sigma
 _refln_observed_status
   2   0   0     1662.88     1539.78     20.20 o
   3   0   0     1565.23     1451.11     19.35 o
   4   0   0     4252.17     3975.06     51.98 o
   5   0   0     2304.38     2065.82     27.78 o
   6   0   0       20.37       16.65      1.22 o
   7   0   0      112.08       87.57      2.69 o
   8   0   0     8986.95     9141.01    119.41 o
  11   0   0        1.67        1.43      2.34 o
  12   0   0      290.27      327.79      9.23 o
  13   0   0      151.88      134.70      2.34 o
  14   0   0        7.52        4.24      0.49 o
  15   0   0       32.69       33.41      1.30 o
  16   0   0      296.97      312.01      4.00 o
  17   0   0       87.28       94.97      2.80 o
  18   0   0       15.20       15.42      1.07 o
  19   0   0        8.37        8.08      0.76 o
  20   0   0        3.99        4.41      0.53 o
   2   1   0      337.34      303.41      4.32 o
   3   1   0      156.71      165.42      2.72 o
   4   1   0      943.27      869.74     11.98 o
   5   1   0       93.03       81.65      1.31 o
   6   1   0      134.20      152.26      1.77 o
   7   1   0      190.56      158.25      3.94 o
   8   1   0       18.67       16.90      1.69 o
   9   1   0     1322.99     1455.57     21.57 o
  11   1   0        8.69        8.16      0.69 o
  12   1   0       67.60       71.30      1.89 o
  13   1   0        3.43        3.88      0.39 o
  14   1   0       10.02        8.78      0.48 o
  15   1   0        3.27        3.11      0.37 o
  16   1   0        3.90        2.82      0.36 o
  17   1   0       88.77       88.54      1.45 o
  18   1   0       16.39       18.03      0.62 o
  19   1   0        0.02       -0.34      0.37 o
  20   1   0        1.68        1.39      0.53 o
   0   2   0     1805.98     1747.16     18.80 o
   1   2   0      155.21      148.20      2.32 o
   2   2   0      232.54      241.44      3.81 o
   4   2   0      214.53      189.82      2.71 o
   5   2   0        0.31        2.62      0.64 o
   6   2   0      607.16      616.67      5.73 o
   7   2   0      308.41      340.73      4.36 o
   8   2   0        8.98       15.22      1.66 o
   9   2   0       52.79       62.62      3.30 o
  10   2   0        2.39        1.22      1.29 o
  11   2   0        1.56        1.05      1.90 o
  12   2   0        8.48        5.04      2.33 o
  13   2   0        4.57        2.72      0.43 o
  14   2   0       35.57       35.82      1.10 o
  15   2   0       69.74       72.11      1.33 o
  16   2   0       61.78       58.96      1.19 o
  17   2   0       19.17       18.63      0.66 o
  18   2   0        5.38        6.05      0.40 o
  19   2   0        0.28        0.27      0.26 o
  20   2   0        5.30        6.56      0.43 o
   1   3   0     5162.14     4561.08     61.91 o
   2   3   0     4225.38     4251.24     64.62 o
   3   3   0     1706.82     1865.10     28.48 o
   4   3   0      346.38      351.47      5.58 o
   5   3   0        8.51       16.50      1.34 o
   6   3   0       73.54       67.37      2.48 o
   8   3   0      230.19      232.21      5.54 o
   9   3   0      122.16      120.77      3.44 o
  10   3   0      362.05      357.62      7.67 o
  11   3   0      283.73      285.27      9.67 o
  12   3   0       22.67       15.43      3.14 o
  13   3   0      369.19      353.61      4.93 o
  14   3   0       68.34       66.73      2.54 o
  15   3   0      160.30      161.60      2.29 o
  16   3   0        0.14        0.61      0.28 o
  17   3   0       55.82       60.48      1.42 o
  18   3   0        1.68        1.30      0.30 o
  19   3   0        0.00        0.13      0.28 o
  20   3   0        6.23        8.42      1.06 o
   0   4   0      215.50      173.15      2.89 o
   1   4   0       47.57       46.69      0.69 o
   2   4   0      161.16      157.13      2.32 o
   3   4   0      426.92      466.72      8.39 o
   4   4   0     2661.43     2739.40     27.35 o
   5   4   0      660.33      638.71     14.05 o
   6   4   0        0.76        1.10      1.11 o
   9   4   0      193.69      195.50      4.56 o
  10   4   0       23.40       18.75      2.04 o
  11   4   0      152.51      136.42      4.82 o
  12   4   0      520.43      542.12      8.99 o
  13   4   0      379.17      385.51      6.90 o
  14   4   0      100.22      102.89      2.72 o
  15   4   0        0.03       -0.29      0.31 o
  16   4   0       33.28       37.54      1.07 o
  17   4   0        3.51        3.29      0.41 o
  18   4   0       22.75       25.52      0.79 o
  19   4   0       22.25       22.70      1.89 o
  20   4   0        1.12        1.38      0.35 o
   1   5   0       17.15       22.07      0.92 o
   2   5   0      115.52      113.69      1.35 o
   3   5   0      392.61      426.53      3.42 o
   4   5   0      219.14      222.91      3.04 o
   5   5   0     1263.58     1348.09     13.16 o
   8   5   0       22.99       32.85      3.80 o
   9   5   0       17.01       19.14      1.93 o
  10   5   0      143.47      131.10      7.32 o
  11   5   0       19.62       20.68      3.36 o
  12   5   0       17.73       16.82      1.06 o
  13   5   0      887.36      980.52      9.73 o
  14   5   0        0.53        0.22      0.46 o
  15   5   0        3.62        4.26      0.46 o
  16   5   0       27.55       29.80      0.98 o
  17   5   0       24.90       28.19      0.83 o
  18   5   0        0.64        0.01      0.26 o
  19   5   0        0.51        0.59      0.36 o
   0   6   0     1521.22     1618.72     19.80 o
   1   6   0       81.72       98.03      1.86 o
   2   6   0      155.65      164.79      7.18 o
   3   6   0      136.50      134.93      2.07 o
   4   6   0     1671.43     1876.36     16.02 o
   5   6   0       57.41       64.22      2.97 o
   6   6   0       15.06       11.60      0.93 o
   7   6   0        3.77        0.81      0.86 o
   8   6   0       27.36       27.67      1.97 o
   9   6   0        0.11        0.07      0.99 o
  10   6   0       11.02       10.46      1.23 o
  11   6   0      153.59      148.23      5.48 o
  12   6   0     1139.62     1229.73     14.08 o
  13   6   0       23.73       22.62      0.91 o
  14   6   0       19.70       14.50      0.87 o
  15   6   0       14.30       15.62      1.02 o
  16   6   0       10.73       10.46      0.58 o
  17   6   0        3.83        3.34      0.35 o
  18   6   0        0.02       -0.04      0.41 o
   1   7   0        5.42        7.72      1.01 o
   2   7   0      371.67      397.50      3.95 o
   3   7   0      118.41      139.63      2.06 o
   4   7   0      208.36      236.07      2.72 o
   5   7   0       20.22       24.47      1.27 o
   6   7   0       38.05       34.67      5.20 o
   7   7   0       34.69       34.37      1.95 o
   8   7   0        8.49        8.65      1.42 o
   9   7   0        7.92        6.12      0.70 o
  10   7   0       16.04       18.39      0.68 o
  11   7   0      108.82      114.99      1.71 o
  12   7   0        8.10        7.89      0.59 o
  13   7   0       33.51       37.95      1.62 o
  14   7   0       20.17       20.02      0.77 o
  15   7   0        2.20        1.52      0.34 o
  16   7   0        0.21        0.17      0.41 o
  17   7   0        6.82        7.50      1.53 o
  18   7   0        4.33        5.01      1.12 o
   0   8   0      120.34      123.67      3.36 o
   1   8   0        0.04       -0.31      0.83 o
   2   8   0       34.11       31.01      1.81 o
   3   8   0       98.58       99.64      5.95 o
   4   8   0       50.14       47.16      3.13 o
   5   8   0        5.94        5.71      1.00 o
   6   8   0      128.58      114.83      4.70 o
   7   8   0       29.12       17.57      1.75 o
   8   8   0       45.16       40.80      1.40 o
   9   8   0       82.40       86.19      1.50 o
  10   8   0        0.60       -0.17      0.35 o
  11   8   0      139.43      146.91      2.43 o
  12   8   0       12.84       14.10      0.70 o
  13   8   0        4.46        2.78      0.49 o
  14   8   0        1.45        2.28      0.34 o
  15   8   0        2.18        0.85      0.38 o
  16   8   0        9.53        9.70      0.59 o
  17   8   0        9.59        9.53      1.47 o
   1   9   0      185.06      202.43      2.85 o
   2   9   0       27.06       24.58      1.53 o
   3   9   0        9.58       11.19      0.81 o
   4   9   0       29.06       29.39      0.93 o
   5   9   0        0.24        1.14      0.39 o
   6   9   0       82.95       81.12      1.34 o
   7   9   0        8.69       10.58      0.60 o
   8   9   0        3.70        2.90      0.42 o
   9   9   0      108.52      109.66      2.76 o
  10   9   0      102.99      112.10      1.85 o
  11   9   0       17.49       18.87      0.81 o
  12   9   0        0.67        0.13      0.28 o
  13   9   0       13.77       17.48      0.98 o
  14   9   0       22.52       23.90      1.89 o
  15   9   0        1.96        3.00      0.57 o
   0  10   0      273.43      278.51      7.13 o
   1  10   0        0.83        1.29      1.32 o
   2  10   0        3.71        2.52      0.46 o
   3  10   0       36.73       36.05      0.94 o
   4  10   0       19.09       21.36      0.83 o
   5  10   0       10.74       10.14      0.62 o
   6  10   0       22.20       22.04      1.43 o
   7  10   0       11.83       10.11      0.63 o
   8  10   0       16.48       11.61      0.66 o
   9  10   0        0.46        0.83      0.39 o
  10  10   0        1.67        2.59      0.44 o
  11  10   0       14.63       15.79      0.73 o
  12  10   0       14.70       19.63      0.76 o
  13  10   0        6.13        9.48      1.40 o
  14  10   0        0.69        0.58      0.42 o
  15  10   0        0.00        0.22      1.34 o
   1  11   0       31.67       32.98      1.09 o
   2  11   0        2.00        1.35      0.58 o
   3  11   0        1.34        1.46      0.63 o
   4  11   0       45.88       41.25      1.06 o
   5  11   0       14.72       14.70      2.04 o
   6  11   0        6.67        3.77      0.49 o
   7  11   0        5.09        3.49      0.48 o
   8  11   0       23.43       26.88      0.99 o
   9  11   0        5.18        4.36      0.96 o
  10  11   0        0.47        0.12      0.31 o
  11  11   0        4.14        6.32      1.47 o
  12  11   0        4.58        6.43      0.72 o
  13  11   0        0.02       -0.52      0.52 o
   0  12   0       24.49       23.48      1.18 o
   1  12   0       34.08       32.48      0.81 o
   2  12   0        3.29        3.56      0.48 o
   3  12   0        2.47        2.88      0.60 o
   4  12   0        7.45        6.37      0.66 o
   5  12   0       29.26       28.40      0.94 o
   6  12   0        0.59        0.77      0.63 o
   7  12   0        0.55        0.34      0.62 o
   8  12   0        3.80        5.04      0.69 o
   9  12   0        5.76        9.84      0.82 o
  10  12   0        1.36        3.12      0.58 o
  11  12   0        0.31        0.79      0.51 o
   1  13   0        9.28       11.91      0.56 o
   2  13   0       13.49       16.39      0.66 o
   3  13   0        3.14        2.66      0.54 o
   4  13   0        0.01       -0.20      0.50 o
   5  13   0        0.51        0.07      0.50 o
   6  13   0        3.80        5.91      1.00 o
   7  13   0        6.54        6.08      0.57 o
   8  13   0        0.14        0.26      0.45 o
   9  13   0        0.52        1.01      0.43 o
   0  14   0        7.70        7.86      0.96 o
   1  14   0        4.62        4.59      0.53 o
   2  14   0        0.82        1.41      0.49 o
   3  14   0        3.24        3.56      0.51 o
   4  14   0        0.27        0.55      0.47 o
   5  14   0        1.92        2.49      0.53 o
   6  14   0        0.36        1.48      0.51 o
 -21   1   1        0.97        0.89      0.26 o
 -20   1   1        1.53        1.42      0.31 o
 -19   1   1       17.37       22.39      0.70 o
 -18   1   1       13.57        9.55      0.48 o
 -17   1   1        0.03       -0.20      0.28 o
 -16   1   1       44.99       50.78      0.90 o
 -15   1   1        8.15        9.13      0.41 o
 -14   1   1       59.76       54.87      0.85 o
 -13   1   1       45.56       41.29      1.04 o
 -12   1   1        0.13        0.19      0.36 o
 -11   1   1       72.98       71.57      1.33 o
 -10   1   1      385.06      442.27      9.00 o
  -9   1   1      181.89      213.85      3.72 o
  -8   1   1      333.42      302.62      4.43 o
  -7   1   1        0.78        0.13      0.62 o
  -6   1   1        9.64        9.12      0.78 o
  -5   1   1      200.78      229.96      3.23 o
  -4   1   1      758.16      753.74      7.93 o
  -3   1   1     1674.25     1647.54     27.72 o
  -2   1   1      387.43      329.18      7.83 o
  -1   1   1     2706.56     2625.79     21.84 o
   0   1   1       39.85       45.54      1.64 o
   1   1   1      374.83      378.03      4.70 o
   2   1   1      528.30      443.40      5.60 o
   3   1   1     2721.19     2682.77     29.05 o
   4   1   1      124.55      127.62      1.94 o
   5   1   1      110.21       88.22      2.27 o
   6   1   1      135.48      147.89      2.39 o
   7   1   1       44.75       51.16      1.65 o
   8   1   1       34.62       40.23      2.20 o
   9   1   1      287.27      318.67      5.95 o
  10   1   1        8.57       12.67      1.54 o
  11   1   1      393.43      407.12     14.01 o
  12   1   1       57.27       56.74      5.04 o
  13   1   1       95.36       85.42      1.76 o
  14   1   1       93.14       89.04      1.82 o
  15   1   1       62.05       60.97      1.62 o
  16   1   1        5.12        5.23      0.47 o
  17   1   1        4.01        3.30      0.46 o
  18   1   1       23.25       27.60      0.92 o
  19   1   1        0.05        0.55      0.28 o
  20   1   1        4.22        5.34      0.54 o
 -21   2   1        0.18       -0.07      0.30 o
 -20   2   1       11.31       12.00      0.76 o
 -19   2   1        1.73        0.68      0.26 o
 -18   2   1       21.08       21.93      0.67 o
 -17   2   1        0.96        1.64      0.41 o
 -16   2   1      114.17      103.32      1.49 o
 -15   2   1       34.50       27.68      1.16 o
 -14   2   1       50.51       47.76      0.95 o
 -13   2   1       29.74       32.08      1.04 o
 -12   2   1      278.59      259.09      5.54 o
 -11   2   1        0.29       -0.35      0.44 o
 -10   2   1        4.95        6.31      1.42 o
  -9   2   1      335.77      351.95      7.66 o
  -8   2   1     1471.85     1636.20     24.18 o
  -7   2   1     3187.57     3570.99     48.71 o
  -6   2   1       53.57       49.71      2.40 o
  -5   2   1       96.16       82.95      2.59 o
  -4   2   1     1629.30     1534.31     19.65 o
  -3   2   1       67.76       65.87      1.97 o
  -2   2   1      936.71      864.03     13.28 o
  -1   2   1     6215.21     6027.01    139.30 o
   0   2   1    11621.58    11935.12    181.51 o
   1   2   1    28494.07    29396.59    447.06 o
   2   2   1     4015.94     3936.75     41.87 o
   3   2   1       39.73       45.30      1.82 o
   4   2   1     1130.34     1122.83     14.23 o
   5   2   1      647.46      630.25      6.16 o
   6   2   1      127.09      119.95      2.14 o
   7   2   1       34.49       42.57      1.56 o
   8   2   1      234.02      273.64      3.80 o
   9   2   1      605.64      536.54     13.80 o
  10   2   1      271.83      256.79      9.01 o
  11   2   1       48.12       42.46      4.33 o
  12   2   1      114.22      107.50      5.02 o
  13   2   1       36.68       33.33      1.10 o
  14   2   1       16.42       13.37      1.30 o
  15   2   1       99.80      113.86      2.23 o
  16   2   1        9.15        9.64      0.51 o
  17   2   1       19.07       21.26      0.67 o
  18   2   1        3.27        4.12      0.35 o
  19   2   1        0.00       -0.15      0.30 o
  20   2   1        4.15        5.29      0.50 o
 -20   3   1        4.06        5.17      0.40 o
 -19   3   1        0.07        0.14      0.25 o
 -18   3   1        1.68        1.20      0.29 o
 -17   3   1        0.85        0.27      0.29 o
 -16   3   1        1.03        0.52      0.29 o
 -15   3   1        6.00        5.29      0.43 o
 -14   3   1      101.11       97.30      1.60 o
 -13   3   1        0.00       -0.03      0.29 o
 -12   3   1       59.12       56.91      3.46 o
 -11   3   1      119.94      100.78      4.00 o
 -10   3   1       16.37       13.35      1.77 o
  -9   3   1       10.74       27.63      2.46 o
  -8   3   1        4.81       12.12      1.76 o
  -7   3   1     1553.19     1578.17     23.33 o
  -6   3   1        4.22        3.60      0.23 o
  -5   3   1      235.76      217.11      2.06 o
  -4   3   1       21.93       19.64      1.31 o
  -3   3   1     2302.15     2289.76     28.22 o
  -2   3   1        0.18        0.48      0.08 o
  -1   3   1      579.24      585.60      8.34 o
   0   3   1      152.59      139.13      2.48 o
   1   3   1     3133.64     3152.08     49.77 o
   2   3   1     5992.99     6151.77    105.87 o
   3   3   1      884.54      846.53     13.82 o
   4   3   1      202.95      201.32      2.99 o
   5   3   1       54.82       69.97      1.64 o
   6   3   1      559.71      599.33      6.13 o
   7   3   1      101.45      118.49      2.31 o
   8   3   1        3.22        1.94      1.31 o
   9   3   1      145.47      134.92      3.74 o
  10   3   1      287.54      288.64      9.72 o
  11   3   1       31.71       31.40      4.02 o
  12   3   1        4.93        5.68      0.69 o
  13   3   1      212.04      225.24      4.58 o
  14   3   1      284.66      300.32      5.75 o
  15   3   1        0.01        0.17      0.48 o
  16   3   1        0.73        0.48      0.47 o
  17   3   1        0.12       -0.29      0.29 o
  18   3   1        9.63       11.52      0.68 o
  19   3   1        0.53       -0.01      0.31 o
 -20   4   1        1.72        2.68      0.44 o
 -19   4   1        2.09        3.01      0.35 o
 -18   4   1        2.50        1.83      0.35 o
 -17   4   1        2.53        3.08      0.36 o
 -16   4   1        0.09       -0.06      0.26 o
 -15   4   1       32.29       36.49      1.52 o
 -14   4   1       67.43       61.03      2.32 o
 -13   4   1       32.28       33.43      0.94 o
 -12   4   1      172.18      182.51      8.35 o
 -11   4   1      334.75      352.24      6.35 o
 -10   4   1       34.80       38.85      1.78 o
  -9   4   1        3.09        4.54      0.74 o
  -8   4   1      331.16      297.87      3.79 o
  -7   4   1       56.94       50.12      1.38 o
  -6   4   1       27.92       32.65      1.86 o
  -5   4   1        6.47        5.05      0.62 o
  -4   4   1      480.59      535.05      8.08 o
  -3   4   1     1064.52     1136.58     13.79 o
  -2   4   1      151.12      142.35      2.37 o
  -1   4   1      294.62      292.54      2.43 o
   0   4   1      490.98      492.93      5.38 o
   1   4   1      273.72      296.28      4.88 o
   2   4   1      339.49      348.92      3.54 o
   3   4   1      136.50      137.49      3.24 o
   4   4   1      224.44      229.05      2.85 o
   5   4   1      115.48      122.01      1.92 o
   6   4   1       95.73       88.02      4.33 o
   7   4   1        4.87        5.48      1.43 o
   8   4   1        6.82        5.07      1.66 o
   9   4   1       50.91       51.04      4.48 o
  10   4   1        8.98        7.43      2.56 o
  11   4   1       51.38       47.81      4.76 o
  12   4   1      215.59      197.83      4.85 o
  13   4   1      313.31      313.34      5.88 o
  14   4   1       31.54       31.76      2.04 o
  15   4   1        0.49       -0.18      0.46 o
  16   4   1        1.40        1.94      0.36 o
  17   4   1        0.03        0.86      0.29 o
  18   4   1        1.76        2.18      0.32 o
  19   4   1        2.82        3.30      0.84 o
 -19   5   1        0.29        0.01      0.39 o
 -18   5   1        0.07        1.49      0.51 o
 -17   5   1        0.02        0.42      0.33 o
 -16   5   1       48.81       53.70      2.20 o
 -15   5   1      127.80      125.45      2.10 o
 -14   5   1       80.37       79.77      1.72 o
 -13   5   1       16.12       16.86      1.97 o
 -12   5   1        7.92        8.69      1.58 o
 -11   5   1       51.74       47.52      1.96 o
 -10   5   1       96.29       94.99      3.73 o
  -9   5   1       42.94       36.46      1.19 o
  -8   5   1        3.05        4.76      0.95 o
  -7   5   1        0.05        0.07      0.64 o
  -6   5   1       51.63       56.27      2.41 o
  -5   5   1      180.39      210.65      3.26 o
  -4   5   1       67.74       77.67      1.87 o
  -3   5   1      135.91      165.71      3.54 o
  -2   5   1      394.25      424.70      5.81 o
  -1   5   1      149.90      154.45      2.16 o
   0   5   1      397.72      437.33      3.57 o
   1   5   1      136.60      112.23      1.30 o
   2   5   1      629.51      635.92      7.05 o
   3   5   1       10.02        9.48      0.44 o
   4   5   1      222.02      200.96      2.34 o
   5   5   1       32.05       37.05      0.90 o
   6   5   1       73.45       74.32      1.53 o
   7   5   1       18.64       14.53      2.05 o
   8   5   1       30.00       31.50      2.77 o
   9   5   1       36.84       39.36      4.46 o
  10   5   1       41.74       37.81      4.33 o
  11   5   1       12.02       12.73      1.12 o
  12   5   1       11.89       13.08      0.77 o
  13   5   1        9.27        8.28      0.63 o
  14   5   1       12.70        9.59      1.61 o
  15   5   1        4.61        3.48      0.78 o
  16   5   1        6.46        6.57      0.48 o
  17   5   1        5.52        7.45      0.44 o
  18   5   1        2.75        2.13      0.44 o
 -19   6   1        1.57        2.09      1.12 o
 -18   6   1        4.42        5.81      0.57 o
 -17   6   1       27.75       27.48      1.09 o
 -16   6   1        4.17        2.58      0.53 o
 -15   6   1       27.44       27.38      1.08 o
 -14   6   1       29.16       30.26      1.38 o
 -13   6   1       19.96       20.64      0.83 o
 -12   6   1      424.15      458.82      5.29 o
 -11   6   1        7.24        4.57      0.70 o
 -10   6   1      172.72      184.15      5.89 o
  -9   6   1       22.14       25.04      1.25 o
  -8   6   1      108.19      114.56      3.90 o
  -7   6   1      573.06      472.65      5.56 o
  -6   6   1       14.87       16.06      1.60 o
  -5   6   1       22.05       28.33      1.49 o
  -4   6   1        0.17        0.17      0.75 o
  -3   6   1       57.86       63.50      3.06 o
  -2   6   1      828.06      883.38      9.05 o
  -1   6   1        1.24        2.08      0.66 o
   0   6   1       18.36       21.23      1.20 o
   1   6   1       64.68       59.84      1.04 o
   2   6   1       23.73       17.52      0.62 o
   3   6   1       47.87       59.59      1.27 o
   4   6   1       28.14       21.74      0.80 o
   5   6   1      454.81      503.68      5.30 o
   6   6   1       18.06        8.34      1.93 o
   7   6   1       46.86       52.28      3.39 o
   9   6   1        5.96        2.50      2.30 o
  10   6   1       71.32       60.28      1.99 o
  11   6   1       20.23       21.70      1.29 o
  12   6   1      191.79      199.40      3.09 o
  13   6   1      136.10      142.79      2.71 o
  14   6   1        0.09        0.52      0.33 o
  15   6   1        1.87        1.51      0.39 o
  16   6   1        4.69        5.68      0.43 o
  17   6   1        5.89        6.14      0.60 o
  18   6   1       10.39       12.30      0.74 o
 -18   7   1        2.02        5.41      1.33 o
 -17   7   1        1.46        0.46      0.44 o
 -16   7   1        4.08        5.33      0.64 o
 -15   7   1       12.55       13.58      1.29 o
 -14   7   1       78.58       91.83      1.60 o
 -13   7   1        0.43        0.63      0.39 o
 -12   7   1       59.67       68.04      1.36 o
 -11   7   1      186.41      203.71      2.70 o
 -10   7   1       25.95       27.21      0.84 o
  -9   7   1      147.31      142.44      3.42 o
  -8   7   1        5.43        7.30      1.42 o
  -7   7   1       37.80       35.98      0.90 o
  -6   7   1      129.95      147.56      3.40 o
  -5   7   1       94.52      112.84      2.74 o
  -4   7   1        7.78       11.18      1.59 o
  -3   7   1      168.10      205.00      4.63 o
  -2   7   1        4.50        6.00      0.93 o
  -1   7   1      168.18      200.45      3.10 o
   0   7   1       12.44       11.46      1.08 o
   1   7   1      142.57      149.60      2.29 o
   2   7   1      151.38      158.60      2.36 o
   3   7   1      233.24      265.35      5.48 o
   4   7   1      181.18      194.06      3.89 o
   5   7   1       20.02       24.95      1.16 o
   6   7   1      247.91      268.67      6.81 o
   7   7   1      116.36      105.29      3.05 o
   8   7   1        4.57        4.40      0.65 o
   9   7   1       16.34       13.84      0.94 o
  10   7   1      101.19       97.92      1.87 o
  11   7   1      135.03      129.38      2.63 o
  12   7   1        9.54       12.53      0.62 o
  13   7   1        0.00        0.87      0.38 o
  14   7   1       32.79       36.14      0.82 o
  15   7   1       48.70       54.53      1.16 o
  16   7   1        0.00       -0.24      0.26 o
  17   7   1        0.08        0.70      1.25 o
 -17   8   1        2.59        3.35      1.33 o
 -16   8   1        1.81        2.42      0.49 o
 -15   8   1        1.77        2.27      0.42 o
 -14   8   1       26.13       26.74      0.85 o
 -13   8   1        3.50        3.02      0.41 o
 -12   8   1       23.65       22.53      0.84 o
 -11   8   1      292.11      310.23      3.17 o
 -10   8   1       37.35       41.42      0.99 o
  -9   8   1        1.86        2.11      0.53 o
  -8   8   1        5.32        6.11      0.51 o
  -7   8   1        5.10        5.25      0.47 o
  -6   8   1        1.62        0.85      1.21 o
  -5   8   1        8.03        4.71      1.24 o
  -4   8   1        0.01        0.37      1.21 o
  -3   8   1       91.05       97.42      2.83 o
  -2   8   1        7.05        5.61      1.61 o
  -1   8   1        1.54        1.98      0.94 o
   0   8   1        3.62        3.28      0.92 o
   1   8   1        7.87        6.26      1.00 o
   2   8   1       10.77       11.28      0.95 o
   3   8   1        1.26        1.06      1.00 o
   4   8   1       36.61       35.06      1.24 o
   5   8   1       15.25       16.21      1.18 o
   6   8   1        5.32        3.33      0.45 o
   7   8   1        9.94        8.34      0.76 o
   8   8   1        3.38        2.94      0.43 o
   9   8   1        6.01        4.62      0.44 o
  10   8   1        3.21        3.35      0.42 o
  11   8   1        2.61        1.34      0.41 o
  12   8   1        1.55        0.88      0.36 o
  13   8   1        7.47        6.10      0.64 o
  14   8   1        9.99        9.11      0.53 o
  15   8   1       10.13       10.11      0.49 o
  16   8   1        1.50        1.29      0.36 o
 -15   9   1        6.98        8.19      1.36 o
 -14   9   1        6.04        5.65      0.67 o
 -13   9   1        1.16        0.67      0.44 o
 -12   9   1        6.74        5.76      0.91 o
 -11   9   1        9.86        9.04      0.66 o
 -10   9   1      139.68      154.52      2.28 o
  -9   9   1       58.28       68.13      1.28 o
  -8   9   1        8.78        6.92      0.52 o
  -7   9   1      102.80      110.03      1.69 o
  -6   9   1        0.16        0.88      0.39 o
  -5   9   1       24.37       25.84      0.85 o
  -4   9   1       27.89       24.16      0.96 o
  -3   9   1       56.30       48.93      1.85 o
  -2   9   1      305.41      317.51      5.12 o
  -1   9   1        4.98        4.99      1.71 o
   0   9   1       22.71       23.10      1.51 o
   1   9   1       14.42       14.02      1.33 o
   2   9   1        7.12        7.35      0.69 o
   3   9   1        2.52        2.98      0.45 o
   4   9   1       51.92       43.62      1.29 o
   5   9   1       39.79       38.52      0.89 o
   6   9   1        0.03        0.71      0.36 o
   7   9   1        8.18        7.48      0.94 o
   8   9   1        9.97        7.66      0.67 o
   9   9   1       28.14       20.89      2.75 o
  10   9   1       17.91       13.50      1.32 o
  11   9   1       18.65       12.52      1.79 o
  12   9   1        2.08        1.86      0.46 o
  13   9   1        0.60        1.57      0.36 o
  14   9   1        7.91        9.09      1.44 o
  15   9   1        0.78        0.55      0.31 o
 -15  10   1       32.59       41.79      2.62 o
 -14  10   1        1.66        0.67      1.52 o
 -13  10   1        7.15        8.95      1.73 o
 -12  10   1        1.16        0.99      0.90 o
 -11  10   1       23.01       23.80      1.91 o
 -10  10   1        0.00        0.42      0.42 o
  -9  10   1        2.28        2.20      0.48 o
  -8  10   1        0.15        0.72      0.39 o
  -7  10   1       48.26       51.68      1.18 o
  -6  10   1        1.25        1.40      0.60 o
  -5  10   1       39.66       39.52      0.98 o
  -4  10   1       15.61       14.43      0.78 o
  -3  10   1       53.13       53.37      2.37 o
  -2  10   1        0.46        0.95      1.03 o
  -1  10   1        0.03        1.15      0.60 o
   0  10   1       12.52       13.94      0.82 o
   1  10   1        8.15        8.03      0.75 o
   2  10   1       46.52       45.17      1.42 o
   3  10   1        9.78        8.06      0.53 o
   4  10   1       10.36        9.26      0.63 o
   5  10   1        1.13        1.11      0.47 o
   6  10   1       36.20       43.28      1.17 o
   7  10   1        3.96        5.57      0.52 o
   8  10   1        8.55        6.26      0.56 o
   9  10   1       18.67       18.00      0.80 o
  10  10   1        8.90        7.91      0.54 o
  11  10   1        0.52        0.61      0.45 o
  12  10   1        3.72        3.68      1.06 o
  13  10   1        1.67        1.16      0.31 o
  14  10   1        0.26       -0.07      0.36 o
 -13  11   1        2.42        1.86      1.43 o
 -12  11   1        4.51        7.31      0.67 o
 -11  11   1        7.58        8.76      0.80 o
 -10  11   1       11.18       13.20      1.04 o
  -9  11   1       57.84       68.78      2.51 o
  -8  11   1       22.12       20.75      1.14 o
  -7  11   1        9.94        9.64      0.88 o
  -6  11   1        7.60        8.46      0.85 o
  -5  11   1        0.27        0.45      0.56 o
  -4  11   1        2.76        2.61      0.57 o
  -3  11   1        7.36        5.51      0.66 o
  -2  11   1       11.74        9.44      1.29 o
  -1  11   1       20.16       21.20      1.08 o
   0  11   1       26.29       22.62      1.07 o
   1  11   1        6.42        5.04      0.66 o
   2  11   1        0.22       -0.49      0.53 o
   3  11   1       18.21       17.66      1.32 o
   4  11   1        1.42        1.18      0.44 o
   5  11   1        0.27        0.03      0.42 o
   6  11   1        0.24        0.88      0.39 o
   7  11   1       25.31       24.20      1.39 o
   8  11   1        0.89        0.59      0.37 o
   9  11   1        2.60        2.63      0.43 o
  10  11   1        0.03        0.65      0.49 o
  11  11   1        7.21        6.61      0.92 o
  12  11   1        0.64       -0.36      0.38 o
  13  11   1        0.14        1.03      0.94 o
 -12  12   1        6.52        5.43      1.44 o
 -11  12   1        1.82        3.03      0.58 o
 -10  12   1       13.90       16.73      2.01 o
  -9  12   1        3.57        5.55      0.69 o
  -8  12   1       19.11       20.34      1.10 o
  -7  12   1        3.48        3.44      0.68 o
  -6  12   1        3.22        2.27      0.67 o
  -5  12   1        0.05        0.06      0.60 o
  -4  12   1        8.53        7.65      0.68 o
  -3  12   1        0.21       -0.02      0.52 o
  -2  12   1       20.42       20.62      1.68 o
  -1  12   1       28.29       31.31      1.05 o
   0  12   1        0.88        0.14      0.43 o
   1  12   1        7.10        5.98      0.75 o
   2  12   1       24.55       25.42      1.17 o
   3  12   1        5.49        5.37      0.64 o
   4  12   1        5.14        4.12      0.61 o
   5  12   1        0.81        0.09      0.54 o
   6  12   1        0.27        0.06      0.36 o
   7  12   1       28.34       29.09      3.71 o
   8  12   1       34.36       34.47      2.27 o
   9  12   1        0.94        1.54      0.83 o
  10  12   1        1.41        1.24      0.50 o
  11  12   1        1.23        1.47      0.38 o
  -9  13   1        1.96        1.87      0.47 o
  -8  13   1        2.17        2.11      0.53 o
  -7  13   1        0.38        0.99      0.58 o
  -6  13   1        2.38        2.61      0.86 o
  -5  13   1        2.19        3.02      0.62 o
  -4  13   1        0.69        1.25      0.55 o
  -3  13   1        0.87        0.75      0.56 o
  -2  13   1       19.60       21.33      1.15 o
  -1  13   1       13.30       14.20      0.76 o
   0  13   1        0.00       -0.18      0.42 o
   1  13   1        0.18        1.47      0.43 o
   2  13   1        0.91        2.23      0.46 o
   3  13   1        2.72        3.20      0.57 o
   4  13   1        0.85        1.82      0.64 o
   5  13   1        1.36        0.93      0.48 o
   6  13   1       27.02       31.36      1.91 o
   7  13   1        6.55        6.72      0.52 o
   8  13   1        0.00        0.24      0.37 o
   9  13   1        0.25        1.50      0.48 o
  -6  14   1        1.63        1.66      0.53 o
  -5  14   1        3.75        6.50      0.90 o
  -4  14   1        0.11       -0.60      0.75 o
  -3  14   1        7.61       10.74      1.06 o
  -2  14   1        0.63        0.54      0.49 o
  -1  14   1        0.17        0.00      0.48 o
   0  14   1        0.95        1.17      0.43 o
   1  14   1        1.26        1.73      0.37 o
   2  14   1        4.94        5.89      0.61 o
   3  14   1        3.71        3.73      0.46 o
   4  14   1        2.12        2.76      0.43 o
   5  14   1        0.11        0.65      0.36 o
 -21   0   2        1.66        1.90      0.41 o
 -20   0   2        0.06       -0.36      0.39 o
 -19   0   2       22.77       23.69      1.29 o
 -18   0   2       52.09       44.04      1.13 o
 -17   0   2       10.06       10.48      1.02 o
 -16   0   2      125.44      118.80      4.99 o
 -15   0   2      182.61      160.54      2.53 o
 -14   0   2       28.73       33.89      1.10 o
 -13   0   2       16.03       22.13      1.96 o
 -12   0   2      791.20      789.23     14.54 o
 -11   0   2       17.85       18.25      0.97 o
 -10   0   2       69.79       71.29      2.46 o
  -9   0   2       66.11       90.31      3.99 o
  -8   0   2     2357.39     2462.87     34.97 o
  -7   0   2     2849.86     3007.84     41.64 o
  -6   0   2       48.89       47.90      1.59 o
  -5   0   2     1322.53     1247.58     37.26 o
  -4   0   2     1305.41     1196.01     17.46 o
  -3   0   2        0.97        1.08      0.12 o
  -2   0   2      496.67      478.62      3.98 o
  -1   0   2      186.71      211.33      2.55 o
   0   0   2    26162.71    25935.78    269.42 o
   1   0   2    10538.00    10482.62    136.20 o
   2   0   2      232.98      210.09      2.75 o
   3   0   2     4330.69     4499.17     37.35 o
   4   0   2       52.79       54.05      1.95 o
   5   0   2      621.10      596.41      6.36 o
   6   0   2      354.47      344.10      6.03 o
   7   0   2      343.73      420.87      7.18 o
   8   0   2        0.31        2.58      1.31 o
   9   0   2      113.91      105.86      4.03 o
  10   0   2        5.70        6.89      1.94 o
  11   0   2      279.15      294.59      6.69 o
  12   0   2        1.94        1.62      0.56 o
  13   0   2       36.89       35.11      1.67 o
  14   0   2        7.37        9.30      0.92 o
  15   0   2       76.74       89.27      2.68 o
  16   0   2      185.02      219.89      5.11 o
  17   0   2       25.06       32.46      1.45 o
  18   0   2       29.03       34.58      1.35 o
  19   0   2        1.03        2.09      0.43 o
 -21   1   2        0.30        1.01      0.24 o
 -20   1   2        0.14        0.02      0.26 o
 -19   1   2        1.20        2.74      0.32 o
 -18   1   2        0.13        0.17      0.23 o
 -17   1   2      116.04       96.24      1.48 o
 -16   1   2       36.82       35.51      1.12 o
 -15   1   2        2.02        0.92      0.28 o
 -14   1   2       84.54       91.45      1.20 o
 -13   1   2       12.27       13.99      0.66 o
 -12   1   2        4.10        3.14      0.41 o
 -11   1   2      506.99      452.20      7.01 o
 -10   1   2      661.42      636.57     16.53 o
  -9   1   2      850.64      924.02     10.90 o
  -8   1   2      136.39      165.69      3.33 o
  -7   1   2       27.16       24.14      1.40 o
  -6   1   2      306.31      359.49      4.97 o
  -5   1   2        1.02        1.30      0.58 o
  -4   1   2      191.48      159.87      4.29 o
  -3   1   2     6131.03     6198.74     49.18 o
  -2   1   2      930.33      877.04      6.86 o
  -1   1   2     1424.99     1318.62      8.33 o
   0   1   2     5407.59     5176.02     33.64 o
   1   1   2     3435.57     3399.06     20.65 o
   2   1   2      921.08      966.60      6.20 o
   3   1   2       38.10       34.41      2.71 o
   4   1   2     1132.13     1183.86     12.73 o
   5   1   2       83.84       78.09      2.07 o
   6   1   2      663.40      732.30      6.14 o
   7   1   2      130.34      152.41      2.33 o
   8   1   2       19.25       16.44      1.33 o
   9   1   2       22.52       28.90      1.68 o
  10   1   2      132.32      134.73      3.11 o
  11   1   2        0.27        0.20      1.48 o
  12   1   2      209.07      210.97      4.36 o
  13   1   2       37.97       36.66      1.18 o
  14   1   2      364.86      383.54      5.35 o
  15   1   2       70.49       70.78      1.65 o
  16   1   2        8.01        9.45      0.63 o
  17   1   2       49.81       56.80      1.34 o
  18   1   2       12.80       17.40      0.86 o
  19   1   2        9.50        9.66      0.70 o
 -21   2   2        0.90        0.76      0.43 o
 -20   2   2        0.60       -0.09      0.26 o
 -19   2   2        0.12       -0.05      0.25 o
 -18   2   2        4.32        4.81      0.39 o
 -17   2   2        2.44        2.10      0.31 o
 -16   2   2       56.00       39.79      0.78 o
 -15   2   2       50.01       40.13      0.84 o
 -14   2   2        1.25        0.58      0.26 o
 -13   2   2       10.62        9.09      0.68 o
 -12   2   2      226.94      221.64      3.03 o
 -11   2   2      278.82      291.56      3.66 o
 -10   2   2       16.66       12.53      0.64 o
  -9   2   2       41.73       43.18      3.05 o
  -8   2   2     1915.80     2091.61     30.65 o
  -7   2   2      762.69      819.78      9.42 o
  -6   2   2      623.96      639.90     19.38 o
  -5   2   2        4.06        5.93      0.63 o
  -4   2   2      100.05       87.99      3.54 o
  -3   2   2     1153.23     1019.15     11.58 o
  -2   2   2       75.78       83.69      0.89 o
  -1   2   2      754.18      807.04      7.83 o
   0   2   2     2464.15     2565.65     21.88 o
   1   2   2     5690.75     5394.87     36.65 o
   2   2   2      304.85      286.58      3.86 o
   3   2   2       10.55       14.24      0.88 o
   4   2   2      493.61      502.55      5.50 o
   5   2   2      719.01      771.26      7.80 o
   6   2   2        8.92        8.31      0.97 o
   7   2   2       12.77        8.94      1.06 o
   8   2   2        0.33        0.26      0.94 o
   9   2   2       78.78       77.39      3.58 o
  10   2   2        4.25        4.99      1.47 o
  11   2   2        0.96        1.05      1.51 o
  12   2   2        0.27        0.15      0.56 o
  13   2   2      300.50      296.44      4.30 o
  14   2   2        3.12        1.89      0.43 o
  15   2   2       43.72       49.00      1.29 o
  16   2   2       17.09       16.51      1.02 o
  17   2   2       35.54       43.26      1.57 o
  18   2   2        4.21        3.53      0.53 o
  19   2   2        0.14       -0.30      0.30 o
 -20   3   2        5.27        7.27      0.68 o
 -19   3   2        6.76        5.94      0.53 o
 -18   3   2        0.67        0.60      0.27 o
 -17   3   2        4.47        3.90      0.36 o
 -16   3   2       14.07       15.53      0.71 o
 -15   3   2      167.40      170.77      2.24 o
 -14   3   2      193.09      185.81      2.64 o
 -13   3   2       63.37       69.19      1.68 o
 -12   3   2       78.45       71.17      1.43 o
 -11   3   2       45.32       51.94      1.17 o
 -10   3   2       21.85       18.44      0.69 o
  -9   3   2      146.36      122.65      3.85 o
  -8   3   2        0.39        0.10      0.63 o
  -7   3   2        9.45        5.63      0.70 o
  -6   3   2      681.98      722.15      7.80 o
  -5   3   2       20.43       13.96      0.67 o
  -4   3   2      274.78      270.83      3.63 o
  -3   3   2      152.93      167.83      1.79 o
  -2   3   2        6.99        5.04      0.20 o
  -1   3   2     1509.93     1563.81     13.76 o
   0   3   2      651.07      628.82      5.36 o
   1   3   2     2803.48     2941.43     23.01 o
   2   3   2     1160.44     1204.73      9.83 o
   3   3   2      279.96      295.44      5.63 o
   4   3   2        2.26        0.70      0.63 o
   5   3   2      433.07      505.57      8.38 o
   6   3   2       45.86       39.77      1.62 o
   7   3   2      172.20      170.58      3.08 o
   8   3   2       59.68       64.80      2.31 o
   9   3   2       15.31       11.38      2.04 o
  10   3   2      105.90       98.16      6.70 o
  11   3   2       56.45       51.49      3.26 o
  12   3   2       38.39       37.70      1.49 o
  13   3   2       92.92      102.68      2.75 o
  14   3   2        3.75        5.32      0.72 o
  15   3   2       25.66       29.88      1.41 o
  16   3   2        0.09        1.00      0.36 o
  17   3   2        2.75        2.81      0.36 o
  18   3   2       10.20       10.86      0.87 o
  19   3   2        2.99        3.04      0.39 o
 -20   4   2        0.09       -0.33      0.36 o
 -19   4   2       16.02       20.13      0.63 o
 -18   4   2        9.83       12.24      0.52 o
 -17   4   2        1.73        3.16      0.45 o
 -16   4   2       82.14       87.98      1.78 o
 -15   4   2        1.61        0.34      0.30 o
 -14   4   2        9.43        6.96      0.48 o
 -13   4   2       21.86       18.75      0.65 o
 -12   4   2      327.49      319.98      5.08 o
 -11   4   2       18.29       13.79      0.92 o
 -10   4   2      194.30      182.62      2.42 o
  -9   4   2       24.94       19.48      0.83 o
  -8   4   2        1.26        0.26      0.64 o
  -7   4   2      815.22      815.44     10.78 o
  -6   4   2      395.83      419.97      4.81 o
  -5   4   2        7.72       10.01      0.73 o
  -4   4   2      735.08      879.78      8.64 o
  -3   4   2      211.60      255.22      3.71 o
  -2   4   2      503.11      574.77      5.86 o
  -1   4   2       76.59       77.53      1.18 o
   0   4   2      262.56      236.87      2.43 o
   1   4   2     2398.82     2398.31     18.75 o
   2   4   2       26.98       30.88      0.68 o
   3   4   2      503.48      545.13      6.31 o
   4   4   2      814.41      868.93      8.46 o
   5   4   2       16.36       25.14      1.04 o
   6   4   2      449.53      431.92      8.28 o
   7   4   2        0.42        2.92      1.55 o
   8   4   2        2.65        2.09      1.66 o
   9   4   2      128.97      122.59      5.00 o
  10   4   2       91.65       90.81      4.48 o
  11   4   2       33.29       32.44      4.11 o
  12   4   2      216.88      212.09      7.63 o
  13   4   2      145.10      150.39      6.52 o
  14   4   2      129.20      133.33      7.98 o
  15   4   2       13.44       10.00      0.83 o
  16   4   2        0.29        0.41      0.31 o
  17   4   2       12.73       12.86      0.70 o
  18   4   2        0.15        0.40      0.33 o
 -19   5   2        1.33        2.63      1.41 o
 -18   5   2        0.77       -0.07      0.31 o
 -17   5   2        2.71        1.70      0.42 o
 -16   5   2       11.50       12.71      0.58 o
 -15   5   2        0.80        0.33      0.37 o
 -14   5   2       27.05       25.08      1.00 o
 -13   5   2      810.32      833.17     10.45 o
 -12   5   2        0.71       -0.42      0.42 o
 -11   5   2       11.11        9.18      0.81 o
 -10   5   2       75.66       69.81      2.01 o
  -9   5   2      149.62      129.27      2.18 o
  -8   5   2       45.50       49.55      1.28 o
  -7   5   2      352.78      357.39      5.13 o
  -6   5   2      750.95      771.87     15.40 o
  -5   5   2      312.87      379.29      8.34 o
  -4   5   2       16.71       16.53      1.24 o
  -3   5   2        0.02       -0.14      0.62 o
  -2   5   2      181.23      188.13      2.58 o
  -1   5   2      208.83      228.58      1.99 o
   0   5   2       70.47       75.14      1.86 o
   1   5   2     1318.63     1366.24     17.18 o
   2   5   2     1726.78     1837.23     18.54 o
   3   5   2     1550.36     1617.23     16.58 o
   4   5   2      150.40      148.04      2.26 o
   5   5   2     1017.90     1123.26     16.91 o
   6   5   2       91.71      119.63      4.76 o
   7   5   2       34.47       36.50      2.87 o
   8   5   2       42.78       49.44      3.49 o
   9   5   2        8.39        6.95      2.29 o
  10   5   2       89.63       75.29      4.27 o
  11   5   2       98.16       94.98      2.57 o
  12   5   2       37.71       36.87      1.66 o
  13   5   2      161.67      176.16      2.80 o
  14   5   2        9.94       13.84      0.98 o
  15   5   2        4.55        4.72      0.66 o
  16   5   2       43.23       49.27      2.45 o
  17   5   2        5.70        5.70      0.66 o
  18   5   2        1.84        0.87      0.32 o
 -19   6   2        3.19        4.38      1.40 o
 -18   6   2        8.89       10.86      0.71 o
 -17   6   2        0.02        0.31      0.41 o
 -16   6   2       25.66       25.00      1.10 o
 -15   6   2        0.78        0.34      0.59 o
 -14   6   2       58.43       61.62      1.85 o
 -13   6   2        0.52        0.62      0.49 o
 -12   6   2      427.25      463.25      5.10 o
 -11   6   2       46.15       47.93      1.03 o
 -10   6   2      112.94      120.45      2.89 o
  -9   6   2        5.10        6.33      0.63 o
  -8   6   2        2.48        2.18      1.06 o
  -7   6   2       32.87       25.43      1.18 o
  -6   6   2        3.54        6.91      1.15 o
  -5   6   2       12.65       12.90      0.94 o
  -4   6   2       90.03       98.71      3.02 o
  -3   6   2      145.37      172.35      3.44 o
  -2   6   2        4.14        6.14      0.91 o
  -1   6   2       18.79       13.10      1.11 o
   0   6   2      127.21      130.95      1.70 o
   1   6   2       34.22       35.18      1.34 o
   2   6   2        0.30        1.27      1.08 o
   3   6   2      105.75      105.60      2.87 o
   4   6   2      635.86      671.26      9.30 o
   5   6   2       23.60       12.20      1.99 o
   6   6   2        0.28       -0.10      1.68 o
   7   6   2        9.55        6.71      2.09 o
   8   6   2        1.22        2.47      0.66 o
   9   6   2        0.15       -0.57      0.57 o
  10   6   2        4.36        3.68      0.79 o
  11   6   2       30.12       25.68      1.40 o
  12   6   2      188.87      202.51      4.10 o
  13   6   2        1.54        0.93      0.43 o
  14   6   2       13.61        8.51      1.98 o
  15   6   2       23.54       25.58      0.77 o
  16   6   2        0.53        0.63      0.21 o
  17   6   2        3.77        3.80      0.45 o
 -18   7   2        0.41        0.70      1.32 o
 -17   7   2        2.06        2.05      0.48 o
 -16   7   2        8.48        8.39      1.24 o
 -15   7   2       22.65       24.87      1.38 o
 -14   7   2      195.90      216.41      3.74 o
 -13   7   2      168.57      186.36      2.69 o
 -12   7   2       61.38       72.41      1.42 o
 -11   7   2      171.19      184.51      2.86 o
 -10   7   2        0.46        0.25      0.50 o
  -9   7   2      132.27      135.41      2.33 o
  -8   7   2       14.86        9.86      1.83 o
  -7   7   2       60.78       60.98      3.62 o
  -6   7   2       96.39      116.75      2.93 o
  -5   7   2       29.12       30.34      1.56 o
  -4   7   2       15.94       17.16      1.26 o
  -3   7   2      559.86      567.93     11.35 o
  -2   7   2        5.08        3.60      1.05 o
  -1   7   2      347.17      346.23      7.56 o
   0   7   2      124.27      139.18      4.89 o
   1   7   2       20.48       19.60      1.81 o
   2   7   2      240.22      233.40      6.26 o
   3   7   2      106.11      112.14      2.24 o
   4   7   2      132.32      140.17      3.64 o
   5   7   2        4.83        1.84      1.78 o
   6   7   2       71.48       73.64      4.34 o
   7   7   2        0.19        1.15      0.65 o
   8   7   2        0.04       -0.06      0.61 o
   9   7   2       27.92       22.49      1.30 o
  10   7   2        6.28        4.28      0.84 o
  11   7   2       97.42       89.79      2.42 o
  12   7   2       30.41       38.84      2.07 o
  13   7   2        8.84        7.19      0.56 o
  14   7   2       15.54       16.78      0.85 o
  15   7   2        0.70        1.12      0.25 o
  16   7   2        0.22        0.45      0.27 o
 -17   8   2        0.03        0.02      1.36 o
 -16   8   2        1.11        0.23      1.36 o
 -15   8   2       62.47       61.41      1.69 o
 -14   8   2       14.62       16.45      1.31 o
 -13   8   2        7.72        8.90      1.44 o
 -12   8   2      146.63      159.13      3.42 o
 -11   8   2      172.27      186.14      3.25 o
 -10   8   2       80.15       82.39      1.77 o
  -9   8   2       18.09       17.37      1.40 o
  -8   8   2       28.50       21.35      0.82 o
  -7   8   2        8.96        9.17      0.78 o
  -6   8   2      224.28      205.39      2.23 o
  -5   8   2       19.77       19.78      1.68 o
  -4   8   2        8.99        7.79      1.31 o
  -3   8   2       10.12       11.68      1.31 o
  -2   8   2       66.77       66.27      2.80 o
  -1   8   2        0.07        0.19      1.28 o
   0   8   2       19.98       18.66      1.46 o
   1   8   2       26.30       30.07      1.48 o
   2   8   2        0.62        2.49      1.03 o
   3   8   2        4.20        2.89      1.57 o
   4   8   2      163.18      150.26      2.82 o
   5   8   2       65.14       67.92      1.69 o
   6   8   2        4.13        3.28      0.71 o
   7   8   2        0.59       -0.25      0.59 o
   8   8   2        0.18        0.99      0.63 o
   9   8   2        0.20       -0.32      0.56 o
  10   8   2       14.64       14.54      1.00 o
  11   8   2        0.53        0.17      0.62 o
  12   8   2        8.04        4.93      0.46 o
  13   8   2       29.47       31.71      0.88 o
  14   8   2        2.28        1.13      0.46 o
  15   8   2        5.51        2.66      0.37 o
 -14   9   2        5.97        7.27      2.16 o
 -13   9   2        0.74        0.88      1.70 o
 -12   9   2        0.75       -0.56      1.82 o
 -11   9   2       20.55       21.80      3.57 o
 -10   9   2       66.40       75.00      2.33 o
  -9   9   2       21.40       23.12      1.58 o
  -8   9   2       57.74       62.54      1.41 o
  -7   9   2        3.12        3.98      0.67 o
  -6   9   2        4.77        4.90      1.35 o
  -5   9   2        2.92        1.97      0.91 o
  -4   9   2        0.64        0.12      0.84 o
  -3   9   2       31.83       31.57      1.75 o
  -2   9   2       19.64       18.58      1.47 o
  -1   9   2        0.01        0.93      0.97 o
   0   9   2        0.17        0.38      0.59 o
   1   9   2      103.65      103.71      3.58 o
   2   9   2        0.00       -0.55      0.55 o
   3   9   2        0.66        1.22      0.40 o
   4   9   2        3.66        3.74      0.46 o
   5   9   2        0.03        0.55      0.40 o
   6   9   2      168.52      172.28      5.85 o
   7   9   2        8.43        5.84      0.46 o
   8   9   2        8.31        7.03      0.53 o
   9   9   2       51.85       52.25      1.22 o
  10   9   2        0.68        0.45      0.35 o
  11   9   2        3.70        3.72      0.71 o
  12   9   2        3.83        3.69      0.49 o
  13   9   2        4.84        4.63      0.38 o
  14   9   2        3.65        2.40      0.37 o
 -14  10   2        4.18        5.31      1.51 o
 -13  10   2        3.61        3.74      1.67 o
 -12  10   2       12.14       18.25      3.15 o
 -11  10   2        3.47        7.61      0.85 o
 -10  10   2       44.09       46.95      1.84 o
  -9  10   2        5.88        6.46      0.83 o
  -8  10   2        0.69        1.23      0.65 o
  -7  10   2        0.29       -0.10      0.53 o
  -6  10   2        3.52        4.35      0.64 o
  -5  10   2        0.67        0.04      0.97 o
  -4  10   2        7.34        5.68      1.07 o
  -3  10   2       10.35        9.79      1.05 o
  -2  10   2       29.59       29.09      1.75 o
  -1  10   2        9.25        8.24      1.07 o
   0  10   2      282.13      272.56      3.63 o
   1  10   2        0.47        1.34      0.56 o
   2  10   2        1.61       -0.08      0.63 o
   3  10   2        6.07        6.94      0.53 o
   4  10   2       28.38       26.11      1.08 o
   5  10   2        6.02        3.84      0.49 o
   6  10   2        0.31        0.41      0.38 o
   7  10   2        1.71        1.23      0.41 o
   8  10   2       70.95       68.00      1.41 o
   9  10   2        7.00        5.10      1.25 o
  10  10   2        0.34       -0.03      0.33 o
  11  10   2        4.13        4.83      0.59 o
  12  10   2        8.73       10.31      1.41 o
  13  10   2        0.85        0.00      0.46 o
 -13  11   2        0.58        0.94      1.01 o
 -12  11   2        0.07        0.78      1.25 o
 -11  11   2        0.00        0.76      0.71 o
 -10  11   2       12.44       15.29      1.05 o
  -9  11   2       89.77      101.69      6.29 o
  -8  11   2       18.30       19.64      1.09 o
  -7  11   2       42.33       44.38      2.79 o
  -6  11   2        6.04        6.49      0.74 o
  -5  11   2       13.81       13.44      1.00 o
  -4  11   2        0.11       -0.07      0.91 o
  -3  11   2       20.73       20.29      1.33 o
  -2  11   2       16.47       15.05      1.20 o
  -1  11   2      203.73      193.81      3.46 o
   0  11   2        6.19        7.66      0.69 o
   1  11   2       24.97       25.31      1.20 o
   2  11   2        3.46        3.96      0.67 o
   3  11   2        1.72        1.58      0.61 o
   4  11   2        0.19       -0.37      0.37 o
   5  11   2       27.73       28.69      3.19 o
   6  11   2        3.04        4.13      0.47 o
   7  11   2       28.70       27.73      1.03 o
   8  11   2        0.12        0.73      0.37 o
   9  11   2        0.78        0.76      0.28 o
  10  11   2        0.05       -0.07      0.25 o
  11  11   2        0.56        0.37      0.23 o
  12  11   2        0.10       -0.11      0.39 o
 -12  12   2        1.83        1.32      1.26 o
 -11  12   2        5.66        6.15      0.65 o
 -10  12   2        0.49        0.74      0.61 o
  -9  12   2        7.23        8.70      0.73 o
  -8  12   2        5.45        6.25      0.75 o
  -7  12   2        6.23        5.43      0.67 o
  -6  12   2        1.73        1.72      0.63 o
  -5  12   2        3.43        3.54      0.64 o
  -4  12   2        4.16        3.21      0.65 o
  -3  12   2        0.17        0.23      0.50 o
  -2  12   2       20.23       20.26      1.20 o
  -1  12   2        6.31        4.80      1.06 o
   0  12   2       28.72       30.15      1.29 o
   1  12   2       10.40       15.62      2.14 o
   2  12   2       25.21       28.49      0.99 o
   3  12   2        2.57        2.47      0.64 o
   4  12   2        4.79        5.13      0.65 o
   5  12   2       14.15       17.83      0.63 o
   6  12   2        2.30        2.55      0.35 o
   7  12   2        1.95        1.76      0.40 o
   8  12   2        2.04        0.96      0.27 o
   9  12   2        0.03        0.45      0.27 o
  10  12   2        0.98        1.25      0.37 o
  -9  13   2        3.49        3.50      0.84 o
  -8  13   2        7.92        8.78      0.69 o
  -7  13   2        0.22        1.99      0.57 o
  -6  13   2        5.63        4.48      0.62 o
  -5  13   2        4.07        4.72      0.63 o
  -4  13   2        0.06        0.06      0.52 o
  -3  13   2        2.96        4.19      0.62 o
  -2  13   2       26.70       25.73      1.68 o
  -1  13   2       16.80       23.77      1.14 o
   0  13   2        0.06        0.64      0.46 o
   1  13   2        4.32        6.20      0.56 o
   2  13   2        4.19        4.60      0.43 o
   3  13   2        6.91        8.86      0.50 o
   4  13   2        1.69        2.22      0.37 o
   5  13   2        5.21        6.31      0.70 o
   6  13   2        1.33        1.78      0.54 o
   7  13   2        3.46        1.35      0.45 o
  -5  14   2        0.09       -0.47      0.47 o
  -3  14   2        4.41        4.84      0.59 o
  -2  14   2        0.35       -0.07      0.48 o
  -1  14   2        0.66        2.09      0.49 o
   0  14   2        2.13        2.18      0.51 o
   1  14   2        0.74        1.73      0.49 o
   2  14   2        0.12       -0.10      0.52 o
 -21   1   3        7.67        9.12      0.44 o
 -20   1   3        1.88        2.32      0.33 o
 -19   1   3        0.56        0.42      0.22 o
 -18   1   3       10.97        9.34      0.42 o
 -17   1   3       19.79       15.15      0.52 o
 -16   1   3       26.75       22.23      0.62 o
 -15   1   3      107.94      126.41      1.85 o
 -14   1   3        1.58        1.41      0.29 o
 -13   1   3      235.30      196.63      1.97 o
 -12   1   3       27.68       26.93      0.89 o
 -11   1   3        6.22        6.99      0.49 o
 -10   1   3       44.06       42.84      1.58 o
  -9   1   3        0.27        0.46      0.30 o
  -8   1   3        6.13        7.97      1.23 o
  -7   1   3      107.84      118.67      2.95 o
  -6   1   3        9.38       16.29      1.27 o
  -5   1   3      238.94      282.00      6.27 o
  -4   1   3        0.68        1.44      0.18 o
  -3   1   3       83.04       77.22      0.78 o
  -2   1   3       88.82      115.29      1.66 o
  -1   1   3      174.54      214.72      2.10 o
   0   1   3        3.63        3.34      0.45 o
   1   1   3      188.07      175.25      1.92 o
   2   1   3       74.50       66.34      1.34 o
   3   1   3      216.98      270.12      3.08 o
   4   1   3      603.97      636.57      6.32 o
   5   1   3       54.65       61.78      1.74 o
   6   1   3        0.03        1.10      0.70 o
   7   1   3      146.82      135.32      2.65 o
   8   1   3       26.48       28.21      1.75 o
   9   1   3        5.35        4.43      1.27 o
  10   1   3        4.29        5.48      0.65 o
  11   1   3       20.16       20.73      1.15 o
  12   1   3       73.45       71.22      1.22 o
  13   1   3       71.03       80.28      1.19 o
  14   1   3        0.61        1.30      0.33 o
  15   1   3       24.51       27.77      0.68 o
  16   1   3       12.42       13.74      0.56 o
  17   1   3        4.01        4.78      0.59 o
  18   1   3        9.79        9.41      0.66 o
 -20   2   3        0.10        0.19      0.25 o
 -19   2   3        1.84        1.01      0.26 o
 -18   2   3        1.60        2.37      0.32 o
 -17   2   3       30.45       28.65      0.64 o
 -16   2   3       81.86       74.58      1.05 o
 -15   2   3        0.36        0.19      0.27 o
 -14   2   3       17.17       13.88      0.56 o
 -13   2   3        8.18        9.52      0.44 o
 -12   2   3       42.84       42.55      1.52 o
 -11   2   3      186.07      153.68      2.33 o
 -10   2   3      159.59      146.04      2.26 o
  -9   2   3        7.35        5.03      0.46 o
  -8   2   3      459.03      467.36      9.77 o
  -7   2   3      143.58      146.56      4.71 o
  -6   2   3      818.50      784.93     13.52 o
  -5   2   3      382.02      365.49      4.31 o
  -4   2   3        0.02        1.02      0.23 o
  -3   2   3      840.54      960.84      8.25 o
  -2   2   3      882.99      975.68     10.64 o
  -1   2   3        4.32        2.29      0.28 o
   0   2   3      956.77      973.25      6.62 o
   1   2   3      687.75      661.98      5.48 o
   2   2   3     1210.00     1248.86      9.31 o
   3   2   3      834.67      867.09      7.03 o
   4   2   3      295.10      304.11      3.47 o
   5   2   3      215.32      244.88      3.16 o
   6   2   3        2.16        1.78      0.74 o
   7   2   3       36.13       35.07      1.52 o
   8   2   3       83.31       96.29      2.46 o
   9   2   3        0.32        0.44      1.15 o
  10   2   3        9.83       11.13      0.97 o
  11   2   3       94.70       88.41      2.71 o
  12   2   3       21.54       22.21      1.62 o
  13   2   3       82.18       91.12      2.25 o
  14   2   3        6.67        7.62      0.76 o
  15   2   3        2.47        3.77      0.66 o
  16   2   3       35.08       42.97      1.56 o
  17   2   3        3.69        3.13      0.50 o
  18   2   3        1.45        1.39      0.37 o
 -20   3   3        6.23        7.02      0.69 o
 -19   3   3        0.12        0.80      0.24 o
 -18   3   3        1.18        1.59      0.29 o
 -17   3   3        1.14        1.53      0.31 o
 -16   3   3       33.21       29.37      1.10 o
 -15   3   3       10.14        8.96      0.44 o
 -14   3   3       70.35       84.54      1.22 o
 -13   3   3       60.29       49.96      0.94 o
 -12   3   3      181.23      150.42      2.26 o
 -11   3   3        2.14        1.73      0.41 o
 -10   3   3      267.66      231.65      3.14 o
  -9   3   3       22.49       25.20      0.83 o
  -8   3   3        9.62        9.68      0.73 o
  -7   3   3        4.28        7.37      1.76 o
  -6   3   3      163.87      176.61      3.05 o
  -5   3   3       91.53       78.00      1.76 o
  -4   3   3      184.16      217.77      3.15 o
  -3   3   3        7.08        7.28      0.60 o
  -2   3   3      765.12      753.36      5.45 o
  -1   3   3       34.38       25.62      0.74 o
   0   3   3       32.53       39.27      0.79 o
   1   3   3        3.59        5.45      0.41 o
   2   3   3       58.41       52.55      1.19 o
   3   3   3      668.87      708.47     12.24 o
   4   3   3       38.39       41.48      1.73 o
   5   3   3      362.19      411.39      5.38 o
   6   3   3      113.17       95.02      3.19 o
   7   3   3      109.48      110.14      3.11 o
   8   3   3        1.69        1.41      0.94 o
   9   3   3        4.85        5.59      0.65 o
  10   3   3        2.22        2.92      0.48 o
  11   3   3       23.42       15.96      2.25 o
  12   3   3        0.92        1.07      1.75 o
  13   3   3       90.55       92.03      6.86 o
  14   3   3       26.85       22.94      1.76 o
  15   3   3       31.09       40.03      1.70 o
  16   3   3        3.54        4.74      0.60 o
  17   3   3        7.04        5.77      0.55 o
 -20   4   3        4.41        5.36      0.53 o
 -19   4   3        2.45        3.80      0.40 o
 -18   4   3        0.38        0.52      0.25 o
 -17   4   3        3.25        2.08      0.33 o
 -16   4   3        5.18        8.17      0.49 o
 -15   4   3       73.78       57.73      1.07 o
 -14   4   3       31.34       24.51      1.19 o
 -13   4   3        8.62        7.72      0.93 o
 -12   4   3      256.56      249.47      2.80 o
 -11   4   3        0.70        0.71      0.37 o
 -10   4   3        0.58       -0.24      0.42 o
  -9   4   3        1.96        2.03      0.38 o
  -8   4   3       12.86       15.95      0.60 o
  -7   4   3      684.31      689.81     14.66 o
  -6   4   3        8.92        9.27      2.99 o
  -5   4   3       42.06       43.00      1.53 o
  -4   4   3      632.22      667.42     11.34 o
  -3   4   3        3.33        4.35      0.34 o
  -2   4   3      427.54      428.38      4.32 o
  -1   4   3      405.20      383.35      3.91 o
   0   4   3        0.20        2.00      0.31 o
   1   4   3      674.75      653.32      6.98 o
   2   4   3      277.61      293.89      3.95 o
   3   4   3      177.93      210.89      5.57 o
   4   4   3      326.66      339.84      7.38 o
   5   4   3        9.41       11.58      1.93 o
   6   4   3        1.21        4.60      1.60 o
   7   4   3       15.47       14.44      2.27 o
   8   4   3        4.66        2.51      1.28 o
   9   4   3        1.49        1.27      0.63 o
  10   4   3       24.11       19.92      2.43 o
  11   4   3        3.11        4.16      0.73 o
  12   4   3      120.88      122.14      7.89 o
  13   4   3       46.78       53.03      5.31 o
  14   4   3       57.63       65.06      1.99 o
  15   4   3        8.11        6.90      0.71 o
  16   4   3        7.04        5.91      0.57 o
  17   4   3        2.18        2.03      0.39 o
 -19   5   3        0.04        0.10      0.41 o
 -18   5   3        9.43       10.42      0.45 o
 -17   5   3        1.86        2.54      0.41 o
 -16   5   3        1.91        1.16      0.39 o
 -15   5   3       27.67       24.76      0.92 o
 -14   5   3       18.98       17.52      0.92 o
 -13   5   3      317.23      311.83      3.73 o
 -12   5   3        3.83        4.73      0.50 o
 -11   5   3        7.16        7.94      0.65 o
 -10   5   3       85.44       81.69      3.20 o
  -9   5   3       43.88       40.24      1.34 o
  -8   5   3       17.12       11.78      1.01 o
  -7   5   3      139.05      131.20      5.17 o
  -6   5   3      425.19      398.10     10.69 o
  -5   5   3      601.17      638.88     23.77 o
  -4   5   3       11.93       13.36      1.24 o
  -3   5   3       50.01       51.05      1.56 o
  -2   5   3      423.64      490.69      5.64 o
  -1   5   3       35.81       28.13      2.03 o
   0   5   3      145.63      139.76      2.78 o
   1   5   3      193.57      220.34      5.22 o
   2   5   3      269.47      315.30      6.74 o
   3   5   3        0.18        0.62      0.96 o
   4   5   3       83.11       87.28      4.18 o
   5   5   3       31.75       35.00      2.97 o
   6   5   3        8.53        6.93      1.89 o
   7   5   3       51.30       51.25      3.64 o
   8   5   3        0.06        0.86      0.59 o
   9   5   3        4.20        3.30      0.68 o
  10   5   3        0.57        1.37      0.62 o
  11   5   3        1.92        0.81      0.64 o
  12   5   3       74.24       65.97      5.77 o
  13   5   3        0.45        0.53      2.44 o
  14   5   3        1.43        2.40      0.50 o
  15   5   3       10.81       10.29      1.36 o
  16   5   3        2.64        1.41      0.26 o
  17   5   3        0.55        0.44      0.28 o
 -19   6   3       10.18       11.23      0.59 o
 -18   6   3        0.02        0.63      0.89 o
 -17   6   3        5.49        7.85      0.67 o
 -16   6   3        0.83        0.92      0.47 o
 -15   6   3        0.34        0.32      0.46 o
 -14   6   3       80.25       87.24      2.72 o
 -13   6   3       16.10       16.91      1.01 o
 -12   6   3       23.00       25.62      1.43 o
 -11   6   3        8.59        6.96      0.78 o
 -10   6   3        2.92        4.05      0.76 o
  -9   6   3       71.40       82.63      4.31 o
  -8   6   3      126.08      142.19      3.82 o
  -7   6   3        1.19       -0.94      1.14 o
  -6   6   3      290.51      293.22     11.28 o
  -5   6   3        0.93        1.42      0.46 o
  -4   6   3       65.47       69.79      1.40 o
  -3   6   3       53.45       62.66      2.22 o
  -2   6   3        6.94        5.58      1.18 o
  -1   6   3       17.83       17.56      1.38 o
   0   6   3       25.18       19.81      1.20 o
   1   6   3       45.41       41.40      2.93 o
   2   6   3       16.60       16.43      1.33 o
   3   6   3       75.25       73.22      2.03 o
   4   6   3        0.01        0.56      1.63 o
   5   6   3        5.70        4.82      1.87 o
   6   6   3       32.60       33.88      1.47 o
   7   6   3        0.58       -0.13      0.60 o
   8   6   3       25.99       23.96      1.94 o
   9   6   3        9.47        7.80      0.88 o
  10   6   3        0.03        0.49      0.72 o
  11   6   3        4.68        6.31      0.82 o
  12   6   3       21.98       18.22      1.14 o
  13   6   3        0.29        3.91      2.40 o
  14   6   3        7.94       11.43      1.04 o
  15   6   3        1.03        1.05      0.28 o
  16   6   3       14.70       11.65      1.85 o
 -18   7   3        5.00        5.55      0.71 o
 -17   7   3        0.76       -0.61      1.12 o
 -16   7   3        5.27        6.48      0.65 o
 -15   7   3        0.36        0.07      0.47 o
 -14   7   3        5.65        7.54      0.70 o
 -13   7   3        6.22        7.24      0.75 o
 -12   7   3      117.46      156.50      8.93 o
 -11   7   3       34.92       40.20      2.99 o
 -10   7   3       15.61       16.47      1.86 o
  -9   7   3       24.46       28.59      1.61 o
  -8   7   3      102.43      115.71      5.06 o
  -7   7   3        3.29        2.51      1.14 o
  -6   7   3      248.01      276.41      5.32 o
  -5   7   3       53.77       55.91      2.46 o
  -4   7   3       23.61       25.47      2.46 o
  -3   7   3        4.17        2.81      1.47 o
  -2   7   3        8.75       10.22      1.35 o
  -1   7   3       18.17       15.76      2.08 o
   0   7   3       31.36       33.82      2.38 o
   1   7   3       15.52       16.78      2.16 o
   2   7   3        0.43        0.55      1.23 o
   3   7   3        6.92        5.45      1.63 o
   4   7   3       56.40       49.58      4.60 o
   5   7   3       60.01       54.41      5.51 o
   6   7   3       36.00       42.75      1.63 o
   7   7   3      190.08      189.90      3.72 o
   8   7   3        0.59        1.48      0.70 o
   9   7   3       16.57       13.96      1.08 o
  10   7   3       28.17       29.89      1.48 o
  11   7   3        1.36        0.96      0.65 o
  12   7   3        1.42        0.50      0.59 o
  13   7   3        0.01        0.39      0.39 o
  14   7   3        4.36        2.45      0.28 o
  15   7   3        7.08        5.16      0.33 o
 -17   8   3        4.34        3.03      1.68 o
 -16   8   3       16.93       18.58      2.13 o
 -15   8   3        0.30        0.64      1.98 o
 -14   8   3       14.65       13.78      2.98 o
 -13   8   3        0.46        0.18      1.55 o
 -12   8   3        3.59        5.23      2.02 o
 -11   8   3       87.96      100.69      5.82 o
 -10   8   3       48.76       59.86      1.96 o
  -9   8   3       23.65       20.91      1.76 o
  -8   8   3        0.26       -0.03      0.60 o
  -7   8   3        0.93       -0.19      1.33 o
  -6   8   3       14.88       16.43      1.64 o
  -5   8   3        0.16        1.56      1.28 o
  -4   8   3       36.78       34.68      1.14 o
  -3   8   3        3.23        3.17      0.90 o
  -2   8   3        9.70       11.95      0.93 o
  -1   8   3       14.30       14.54      1.05 o
   0   8   3      315.04      286.12      6.63 o
   1   8   3      153.03      137.83      3.09 o
   2   8   3        2.62        2.35      0.75 o
   3   8   3       64.48       64.54      1.27 o
   4   8   3       27.56       24.35      1.03 o
   5   8   3       29.35       27.77      1.19 o
   6   8   3        1.50        1.63      0.62 o
   7   8   3        3.50        3.12      0.66 o
   8   8   3       30.43       31.24      1.71 o
   9   8   3       50.79       43.55      2.03 o
  10   8   3        0.56        0.58      0.63 o
  11   8   3        1.87        0.33      0.61 o
  12   8   3        1.84        1.53      0.26 o
  13   8   3        0.84        0.94      0.26 o
  14   8   3        0.24       -0.26      0.26 o
 -16   9   3        0.29       -0.62      1.42 o
 -15   9   3        1.28        1.58      1.77 o
 -14   9   3       24.02       25.16      2.88 o
 -13   9   3        5.74        4.79      1.53 o
 -12   9   3       21.60       23.94      3.68 o
 -11   9   3        3.99        3.80      1.66 o
 -10   9   3      121.65      129.30      4.98 o
  -9   9   3       53.04       48.44      1.42 o
  -8   9   3       86.83       91.69      4.13 o
  -7   9   3        7.32        5.18      1.57 o
  -6   9   3       48.33       48.74      2.86 o
  -5   9   3        1.32        1.15      1.25 o
  -4   9   3        0.71        0.24      1.15 o
  -3   9   3        7.90        8.82      0.98 o
  -2   9   3      122.53      127.66      2.20 o
  -1   9   3      193.77      199.01      2.79 o
   0   9   3      108.95      106.59      2.13 o
   1   9   3       60.04       58.16      2.04 o
   2   9   3        3.61        4.11      0.63 o
   3   9   3        0.88        0.35      0.68 o
   4   9   3       11.67       11.96      1.10 o
   5   9   3       12.69       13.44      0.95 o
   6   9   3        0.98        0.65      0.64 o
   7   9   3       13.76        8.97      1.00 o
   8   9   3        2.97        2.48      0.73 o
   9   9   3        4.26        2.98      0.43 o
  10   9   3        1.86        1.39      0.62 o
  11   9   3        0.02       -0.25      0.25 o
  12   9   3        0.61       -0.18      0.32 o
  13   9   3        1.30        0.85      0.28 o
 -15  10   3        0.90        0.57      1.33 o
 -14  10   3        5.79        3.95      1.18 o
 -13  10   3        0.05        0.13      1.15 o
 -12  10   3       26.25       28.63      1.94 o
 -11  10   3       72.92       74.93      3.58 o
 -10  10   3        1.94        1.61      1.72 o
  -9  10   3        4.01        3.90      0.73 o
  -8  10   3       15.11       14.00      0.93 o
  -7  10   3        1.88        1.62      0.66 o
  -6  10   3        9.24        9.79      1.62 o
  -5  10   3        2.56        2.53      1.44 o
  -4  10   3        0.29        0.12      1.48 o
  -3  10   3       12.78       11.05      1.05 o
  -2  10   3        0.41        0.22      0.83 o
  -1  10   3        6.99        6.15      0.97 o
   0  10   3      130.24      130.83      2.54 o
   1  10   3       19.82       21.10      0.94 o
   2  10   3        1.34        0.51      0.56 o
   3  10   3       16.85       18.91      1.38 o
   4  10   3        1.72        0.79      0.38 o
   5  10   3       16.55       17.89      0.91 o
   6  10   3        1.13        2.28      0.43 o
   7  10   3        5.75        4.36      0.45 o
   8  10   3       28.78       24.37      0.87 o
   9  10   3        1.99        1.75      0.33 o
  10  10   3        2.50        1.11      0.25 o
  11  10   3        0.31       -0.06      0.63 o
  12  10   3        0.39        0.13      0.23 o
 -13  11   3        1.92        2.80      1.06 o
 -12  11   3        0.03       -0.03      1.05 o
 -11  11   3        3.59        3.58      1.67 o
 -10  11   3       13.64       15.07      1.61 o
  -9  11   3        4.30        4.79      0.79 o
  -8  11   3        5.31        6.16      0.81 o
  -7  11   3        8.20        9.24      0.83 o
  -6  11   3        5.50        6.01      0.80 o
  -5  11   3        1.00        1.63      1.49 o
  -4  11   3        0.40       -0.65      1.71 o
  -3  11   3        0.91       -0.99      1.57 o
  -2  11   3       15.94       14.29      3.07 o
  -1  11   3      114.44      108.72      3.04 o
   0  11   3        0.19        0.40      0.80 o
   1  11   3        0.00       -0.41      0.77 o
   2  11   3        1.48        1.41      0.55 o
   3  11   3        9.41        9.01      0.67 o
   4  11   3        1.15        1.32      0.50 o
   5  11   3        8.43        6.36      0.55 o
   6  11   3       23.21       23.20      3.89 o
   7  11   3       37.22       33.22      1.08 o
   8  11   3        1.07        1.33      0.29 o
   9  11   3        2.50        1.69      0.43 o
  10  11   3        0.25        1.22      0.24 o
 -11  12   3        0.93        0.44      0.85 o
 -10  12   3        0.27       -0.25      1.28 o
  -9  12   3        2.45        2.21      0.66 o
  -8  12   3        1.50        1.12      0.59 o
  -7  12   3        0.01        0.49      0.61 o
  -6  12   3        1.81        3.17      0.65 o
  -5  12   3        0.59        0.96      0.61 o
  -4  12   3        1.18        1.16      0.60 o
  -3  12   3        6.39        5.89      1.92 o
  -2  12   3        4.51        2.11      1.85 o
  -1  12   3        3.72        3.03      1.72 o
   0  12   3        0.31       -0.49      2.13 o
   1  12   3        2.25        3.69      2.20 o
   3  12   3        0.02        0.36      0.70 o
   4  12   3        0.00        1.22      0.68 o
   5  12   3        1.24        1.55      0.60 o
   6  12   3        1.01       -0.41      0.51 o
   7  12   3        1.19        1.51      0.31 o
   8  12   3        0.39       -0.25      0.39 o
  -8  13   3       19.66       17.80      2.32 o
  -7  13   3        0.07        0.13      0.52 o
  -6  13   3        5.39        6.71      0.61 o
  -5  13   3        0.05        1.36      0.51 o
  -4  13   3        0.98        0.99      0.54 o
  -3  13   3        6.87        8.86      0.69 o
  -2  13   3        6.73        8.20      0.93 o
  -1  13   3        0.73        0.13      0.48 o
   0  13   3        5.46        5.16      0.61 o
   4  13   3        1.19        1.02      0.61 o
 -20   0   4        0.28       -0.10      0.24 o
 -19   0   4       11.10       17.54      0.52 o
 -18   0   4        4.30        2.03      0.28 o
 -17   0   4       23.82       24.82      0.86 o
 -16   0   4       18.84       18.23      0.64 o
 -15   0   4       83.65       90.86      1.34 o
 -14   0   4       33.31       41.15      0.92 o
 -13   0   4        0.74        1.45      0.36 o
 -12   0   4       75.69       74.50      1.28 o
 -11   0   4      676.31      581.80      8.67 o
 -10   0   4     1034.57      935.84     12.19 o
  -9   0   4       45.76       30.93      1.28 o
  -8   0   4      130.08      159.50      5.62 o
  -7   0   4       42.96       39.48      1.41 o
  -6   0   4       21.99       15.78      2.05 o
  -2   0   4     1083.87     1274.62     11.13 o
  -1   0   4      265.08      249.91      2.72 o
   0   0   4      478.22      554.84      6.22 o
   1   0   4        6.64        5.72      0.93 o
   2   0   4        5.78        9.19      1.08 o
   3   0   4        1.15        0.63      0.82 o
   4   0   4      612.53      617.17      7.34 o
   5   0   4      186.03      204.78      5.32 o
   6   0   4       54.65       44.18      2.96 o
   7   0   4      175.89      176.39      5.88 o
   8   0   4        0.80        0.39      0.56 o
   9   0   4       14.35       13.65      1.57 o
  10   0   4        0.06       -0.67      0.67 o
  11   0   4        4.59        5.74      0.73 o
  12   0   4       27.95       26.90      4.36 o
  13   0   4       20.85       22.78      2.05 o
  14   0   4       13.79       19.60      1.58 o
  15   0   4       27.56       31.61      1.32 o
  16   0   4        2.57        1.01      0.45 o
 -20   1   4        0.01       -0.02      0.17 o
 -19   1   4        0.98        0.57      0.17 o
 -18   1   4        0.57        0.34      0.18 o
 -17   1   4       15.68       12.77      0.38 o
 -16   1   4        0.51        0.22      0.21 o
 -15   1   4       89.52       96.66      1.15 o
 -14   1   4       10.56       13.09      0.48 o
 -13   1   4       30.69       30.97      0.59 o
 -12   1   4       40.42       39.80      0.73 o
 -11   1   4      163.61      155.54      2.27 o
 -10   1   4      207.04      188.86      2.97 o
  -9   1   4       76.98       68.21      1.36 o
  -8   1   4      394.97      330.43      4.03 o
  -7   1   4      104.26       83.41      2.00 o
  -6   1   4        3.67        5.25      1.68 o
  -5   1   4      104.10      100.47      4.25 o
  -4   1   4       16.69       15.31      1.95 o
  -3   1   4      117.92      132.45      1.75 o
  -2   1   4      114.45      115.19      1.59 o
  -1   1   4       87.17       92.28      1.33 o
   0   1   4      726.71      678.32      5.11 o
   1   1   4      350.06      385.94      4.03 o
   2   1   4        2.12        2.04      0.71 o
   3   1   4       10.56       11.50      0.99 o
   4   1   4      152.29      161.20      2.72 o
   5   1   4      378.99      379.81      4.48 o
   6   1   4      438.08      447.81     13.15 o
   7   1   4        7.94        6.74      1.30 o
   8   1   4       38.44       35.89      1.90 o
   9   1   4        1.90        2.39      0.39 o
  10   1   4        1.03        1.09      0.38 o
  11   1   4        0.89        1.27      0.41 o
  12   1   4        5.03        4.84      0.50 o
  13   1   4       45.22       45.63      2.95 o
  14   1   4      153.45      179.46      2.72 o
  15   1   4        2.88        2.25      0.37 o
  16   1   4        3.20        3.89      0.51 o
 -20   2   4        6.22        8.15      0.28 o
 -19   2   4        2.35        3.84      0.45 o
 -18   2   4        0.41        0.30      0.18 o
 -17   2   4        5.32        3.63      0.37 o
 -16   2   4        9.37        6.68      0.48 o
 -15   2   4        6.17        5.64      0.30 o
 -14   2   4      116.77       95.49      1.09 o
 -13   2   4        1.65        2.21      0.29 o
 -12   2   4      345.46      339.29      2.67 o
 -11   2   4      448.31      398.96      3.90 o
 -10   2   4       33.10       28.58      1.78 o
  -9   2   4        4.41        5.97      0.47 o
  -8   2   4      390.23      382.56      4.56 o
  -7   2   4       93.09       75.77      1.40 o
  -6   2   4       29.40       20.03      0.95 o
  -5   2   4       76.22       69.61      3.75 o
  -4   2   4      142.22      141.06      1.90 o
  -3   2   4      716.39      696.78      7.50 o
  -2   2   4      255.94      266.53      2.61 o
  -1   2   4       34.25       29.08      0.83 o
   0   2   4       91.29      100.91      1.64 o
   1   2   4      783.89      754.04      9.48 o
   2   2   4      507.98      502.05      4.96 o
   3   2   4        2.31        1.82      0.76 o
   4   2   4        3.23        4.61      0.88 o
   5   2   4      412.56      416.46      6.88 o
   6   2   4       26.61       21.24      1.33 o
   7   2   4       11.30       12.59      1.22 o
   8   2   4        1.64        2.57      0.37 o
   9   2   4        0.07        0.47      0.37 o
  10   2   4       12.20        8.64      0.55 o
  11   2   4        0.36        0.20      0.40 o
  12   2   4        0.13        0.19      0.66 o
  13   2   4      104.22      124.36      2.82 o
  14   2   4        2.85        2.53      0.45 o
  15   2   4       29.49       33.71      0.86 o
  16   2   4        0.00       -0.01      0.26 o
 -20   3   4        6.94        7.34      0.35 o
 -19   3   4        0.66        0.86      0.21 o
 -18   3   4        4.87        4.75      0.48 o
 -17   3   4        1.00        0.73      0.20 o
 -16   3   4       27.54       25.14      0.61 o
 -15   3   4       17.76       16.95      0.46 o
 -14   3   4       19.39       21.72      0.56 o
 -13   3   4      389.79      381.11      2.94 o
 -12   3   4      465.70      437.01      3.38 o
 -11   3   4      149.62      132.98      1.43 o
 -10   3   4      135.75      127.03      2.03 o
  -9   3   4      132.69      121.21      2.11 o
  -8   3   4       31.61       31.28      0.95 o
  -7   3   4       17.42       14.87      0.67 o
  -6   3   4        4.51        4.25      0.59 o
  -5   3   4      470.20      470.16      5.34 o
  -4   3   4      101.30      123.57      2.06 o
  -3   3   4       19.80       20.22      0.71 o
  -2   3   4       72.26       80.01      1.36 o
  -1   3   4      153.69      170.22      2.14 o
   0   3   4       47.97       49.61      1.14 o
   1   3   4      105.96      110.10      2.69 o
   2   3   4      139.82      143.74      6.07 o
   3   3   4      131.67      130.12      3.46 o
   4   3   4      147.19      134.32      3.61 o
   5   3   4       23.14       18.43      1.65 o
   6   3   4       67.69       67.21      2.77 o
   7   3   4       10.89       11.17      0.71 o
   8   3   4       18.08       20.08      1.05 o
   9   3   4        5.97        2.91      0.57 o
  10   3   4        2.14        1.45      0.61 o
  11   3   4        7.14        5.86      0.77 o
  12   3   4       19.13       21.23      2.71 o
  13   3   4        7.52        7.44      0.82 o
  14   3   4       22.89       26.35      0.85 o
  15   3   4        0.35        2.75      1.07 o
  16   3   4       13.78       16.44      0.56 o
 -19   4   4        0.42        0.12      0.43 o
 -18   4   4        1.59        1.49      0.24 o
 -17   4   4       18.99       18.85      0.50 o
 -16   4   4       21.26       20.02      0.64 o
 -15   4   4       81.23       71.63      1.01 o
 -14   4   4       12.84       15.49      0.52 o
 -13   4   4        4.21        5.04      0.37 o
 -12   4   4      213.25      219.55      2.04 o
 -11   4   4        0.38        1.08      0.31 o
 -10   4   4       61.22       52.49      1.05 o
  -9   4   4      125.71      116.85      1.90 o
  -8   4   4       33.61       33.22      1.05 o
  -7   4   4      111.24       96.55      2.21 o
  -6   4   4        0.02       -0.08      0.40 o
  -5   4   4      167.83      175.87      3.90 o
  -4   4   4      415.04      436.09      9.76 o
  -3   4   4        3.28        3.92      0.51 o
  -2   4   4      390.39      401.51      6.77 o
  -1   4   4       39.11       41.51      1.26 o
   0   4   4        3.06        3.28      0.46 o
   1   4   4      278.49      270.57      5.91 o
   2   4   4       41.63       46.09      2.16 o
   3   4   4       57.46       51.50      2.36 o
   4   4   4        1.33        0.75      1.10 o
   5   4   4      146.88      152.58      4.09 o
   6   4   4        0.80        1.25      0.43 o
   7   4   4        2.19        4.76      0.49 o
   8   4   4       37.17       30.82      1.49 o
   9   4   4       38.12       27.61      1.45 o
  10   4   4        8.95        9.16      1.51 o
  11   4   4        0.65        0.61      0.65 o
  12   4   4        2.40        1.48      0.70 o
  13   4   4       38.54       42.27      2.23 o
  14   4   4        6.64        7.55      0.49 o
  15   4   4        0.91        0.99      0.28 o
  16   4   4        4.33        2.66      0.28 o
 -19   5   4        7.02        8.37      0.60 o
 -18   5   4        0.00       -0.26      0.26 o
 -17   5   4        2.19        1.89      0.31 o
 -16   5   4        1.99        0.95      0.31 o
 -15   5   4        2.24        2.50      0.37 o
 -14   5   4       57.01       56.86      1.01 o
 -13   5   4      193.99      198.26      2.24 o
 -12   5   4       14.68       12.18      0.42 o
 -11   5   4      118.69      105.78      1.62 o
 -10   5   4        0.13        0.93      0.36 o
  -9   5   4       92.99       79.81      2.45 o
  -8   5   4        2.71        1.58      0.63 o
  -7   5   4       66.77       60.13      1.46 o
  -6   5   4       24.69       23.82      1.11 o
  -5   5   4      102.15      112.68      2.14 o
  -4   5   4        4.10        2.82      0.51 o
  -3   5   4       93.29       91.43      2.37 o
  -2   5   4       21.49       19.20      1.25 o
  -1   5   4       22.22       24.72      0.99 o
   0   5   4       30.22       36.84      2.36 o
   1   5   4      156.07      149.99      3.14 o
   2   5   4      415.91      408.58      8.57 o
   3   5   4      203.83      191.16      6.09 o
   4   5   4        2.77        3.57      2.18 o
   5   5   4       19.99       20.48      0.63 o
   6   5   4       68.50       62.44      1.43 o
   7   5   4        1.50        1.14      0.47 o
   8   5   4       40.25       38.21      1.32 o
   9   5   4        0.01        0.47      0.43 o
  10   5   4       30.31       26.07      4.98 o
  11   5   4        7.99        8.86      0.83 o
  12   5   4        9.96        7.91      0.75 o
  13   5   4        1.48        1.82      0.36 o
  14   5   4        2.89        2.82      0.46 o
  15   5   4        1.55        0.09      0.22 o
 -18   6   4        2.06        1.54      0.32 o
 -17   6   4        3.72        3.11      0.68 o
 -16   6   4       36.05       36.13      1.19 o
 -15   6   4       22.58       24.88      1.19 o
 -14   6   4       71.48       68.47      1.76 o
 -13   6   4        7.99        8.09      0.50 o
 -12   6   4       53.50       48.78      1.25 o
 -11   6   4        8.57        9.73      0.67 o
 -10   6   4        0.35        0.05      0.50 o
  -9   6   4        3.78        4.19      0.43 o
  -8   6   4       10.98       11.08      0.46 o
  -7   6   4       76.71       65.10      2.34 o
  -6   6   4       73.03       67.10      2.06 o
  -5   6   4        5.63        3.56      0.61 o
  -4   6   4        2.01        1.57      0.51 o
  -3   6   4        0.70       -0.25      0.44 o
  -2   6   4       27.68       22.70      1.46 o
  -1   6   4       25.04       31.27      2.29 o
   0   6   4      121.68      126.29      4.95 o
   1   6   4      539.39      521.54      5.95 o
   2   6   4      125.57      130.71      3.82 o
   3   6   4       20.46       23.89      1.54 o
   4   6   4       15.87       17.70      0.60 o
   5   6   4        0.39        0.89      0.36 o
   6   6   4        8.51        7.86      0.60 o
   7   6   4        6.48        6.07      0.57 o
   8   6   4        1.80        0.85      0.46 o
   9   6   4       22.43       21.02      0.85 o
  10   6   4       11.58       11.18      0.77 o
  11   6   4        0.15        0.15      0.52 o
  12   6   4        4.76        3.18      0.61 o
  13   6   4        1.53        1.92      0.42 o
  14   6   4        0.99        1.04      0.29 o
  15   6   4        3.83        2.08      0.39 o
 -17   7   4       12.62       11.61      0.83 o
 -16   7   4        3.17        3.01      1.49 o
 -15   7   4       21.82       20.91      2.52 o
 -14   7   4       11.80        7.53      2.07 o
 -13   7   4        0.45       -0.07      1.82 o
 -12   7   4        4.66        5.30      1.97 o
 -11   7   4       47.62       59.78      5.75 o
 -10   7   4       36.63       36.64      4.48 o
  -9   7   4       61.29       53.15      1.66 o
  -8   7   4      154.40      147.05      2.69 o
  -7   7   4        2.88        3.17      0.71 o
  -6   7   4      182.44      178.63      5.69 o
  -5   7   4       57.93       53.64      1.88 o
  -4   7   4        0.72        1.25      0.35 o
  -3   7   4        1.05        1.11      0.42 o
  -2   7   4      111.38      110.20      3.84 o
  -1   7   4       35.05       39.08      1.59 o
   0   7   4      241.72      225.02      2.41 o
   1   7   4       83.10       76.84      2.53 o
   2   7   4      325.06      292.61      4.59 o
   3   7   4       81.01       77.00      1.20 o
   4   7   4        6.27        7.11      0.48 o
   5   7   4       92.70       84.19      1.39 o
   6   7   4       45.89       42.77      1.13 o
   7   7   4        5.81        4.80      0.58 o
   8   7   4        4.09        3.32      0.58 o
   9   7   4       11.16       10.68      0.71 o
  10   7   4        6.20        5.53      1.07 o
  11   7   4        4.91        3.00      0.59 o
  12   7   4        0.09        0.44      0.30 o
  13   7   4        8.23        6.54      0.71 o
  14   7   4        0.79        0.19      0.21 o
 -17   8   4        3.08        2.35      0.31 o
 -16   8   4       14.47       17.26      1.87 o
 -15   8   4        9.39        6.75      1.61 o
 -14   8   4        1.07       -0.08      1.53 o
 -13   8   4        1.10        1.72      1.79 o
 -12   8   4        3.48        2.49      1.39 o
 -11   8   4        3.80        2.91      2.24 o
 -10   8   4       37.06       34.77      4.19 o
  -9   8   4       32.99       37.90      2.41 o
  -8   8   4       19.98       14.29      1.90 o
  -7   8   4       36.16       39.88      2.50 o
  -6   8   4        0.79        2.10      1.22 o
  -5   8   4        0.66       -0.53      0.99 o
  -4   8   4       70.39       65.12      3.70 o
  -3   8   4        0.95        0.96      0.64 o
  -2   8   4       27.61       21.46      1.02 o
  -1   8   4        0.80        0.29      0.37 o
   0   8   4       80.21       82.81      1.83 o
   1   8   4      323.98      310.60      5.24 o
   2   8   4        0.03       -0.37      0.53 o
   3   8   4       49.05       44.24      1.16 o
   4   8   4      104.33       93.36      1.63 o
   5   8   4        6.59        5.97      0.59 o
   6   8   4        3.18        1.69      0.51 o
   7   8   4        0.00       -0.50      0.50 o
   8   8   4       42.28       38.04      1.13 o
   9   8   4       40.53       32.90      0.95 o
  10   8   4        1.80        1.12      0.38 o
  11   8   4        2.69        1.52      0.52 o
  12   8   4        2.21        1.02      0.21 o
  13   8   4        1.95        1.48      0.29 o
 -15   9   4        3.20        3.06      1.28 o
 -14   9   4        0.78        1.76      1.38 o
 -13   9   4        1.70        0.56      1.51 o
 -12   9   4       18.59       17.86      1.70 o
 -11   9   4        0.19       -0.28      1.13 o
 -10   9   4       27.56       36.69      2.29 o
  -9   9   4        8.23       12.29      3.07 o
  -8   9   4        3.66        4.04      2.28 o
  -7   9   4        8.57        8.56      2.35 o
  -6   9   4       24.69       24.56      1.84 o
  -5   9   4       11.89       10.29      1.74 o
  -4   9   4        0.16        0.24      1.41 o
  -3   9   4        7.86        6.06      1.55 o
  -2   9   4        0.09       -0.29      1.27 o
  -1   9   4      100.14       92.98      3.22 o
   0   9   4      112.93      102.96      2.88 o
   1   9   4       24.71       19.52      2.08 o
   2   9   4        4.30        2.57      1.85 o
   3   9   4       14.08       11.05      0.94 o
   4   9   4       15.88       14.47      1.07 o
   5   9   4        0.15        0.47      0.66 o
   6   9   4       10.91       13.93      1.13 o
   7   9   4       15.67       13.78      1.08 o
   8   9   4       35.68       37.77      3.02 o
   9   9   4        5.35        5.09      0.38 o
  10   9   4        0.00        0.14      0.27 o
  11   9   4        1.12        0.34      0.25 o
  12   9   4        4.13        1.43      0.25 o
 -14  10   4        4.02        2.48      1.09 o
 -13  10   4        2.96        0.93      1.22 o
 -12  10   4       11.08       12.72      1.36 o
 -11  10   4       11.59       12.25      1.53 o
 -10  10   4       11.93       16.26      3.01 o
  -9  10   4       15.38       18.64      1.72 o
  -8  10   4        2.58        3.31      0.74 o
  -7  10   4        2.19        2.64      0.72 o
  -6  10   4        2.35        1.40      2.11 o
  -5  10   4        4.84        4.39      2.20 o
  -4  10   4        0.08        0.38      2.18 o
  -3  10   4        1.33        1.36      2.28 o
  -2  10   4        2.60        1.74      1.67 o
  -1  10   4        5.83        2.19      1.56 o
   0  10   4       20.73       17.47      3.29 o
   1  10   4       19.57       20.14      2.30 o
   2  10   4        0.41       -0.26      2.00 o
   3  10   4        0.04       -0.68      0.74 o
   4  10   4       12.34        8.36      0.89 o
   5  10   4       10.74        9.94      0.56 o
   6  10   4        2.19        1.74      0.44 o
   7  10   4        4.91        4.44      0.95 o
   8  10   4        1.22        0.00      0.25 o
   9  10   4        0.86        1.76      0.34 o
  10  10   4        1.35        0.77      0.26 o
 -12  11   4        1.48        1.50      0.86 o
 -11  11   4        1.64        2.94      0.95 o
 -10  11   4       24.45       24.44      1.50 o
  -9  11   4       16.57       12.81      2.56 o
  -8  11   4       21.93       22.28      1.43 o
  -7  11   4       20.12       24.62      1.68 o
  -6  11   4        1.96        1.92      0.69 o
  -5  11   4       10.24       10.93      2.54 o
  -4  11   4        1.57        2.05      1.79 o
  -3  11   4       11.20       11.83      2.64 o
  -2  11   4       25.60       22.94      2.02 o
  -1  11   4       22.72       20.19      2.32 o
   0  11   4       15.49       11.43      2.13 o
   1  11   4       12.52       10.62      1.97 o
   2  11   4        4.07        3.21      2.08 o
   3  11   4        0.70       -0.07      1.97 o
   4  11   4        3.44        6.24      0.85 o
   5  11   4        0.09        1.08      0.62 o
   6  11   4        0.72        0.36      0.52 o
   7  11   4        0.00       -0.19      0.25 o
   8  11   4        1.25        1.60      0.32 o
 -10  12   4        1.35        0.42      0.74 o
  -9  12   4        7.09        6.58      0.93 o
  -8  12   4        0.43        0.69      1.14 o
  -7  12   4        1.72        2.11      0.58 o
  -6  12   4        2.41        3.46      0.63 o
  -5  12   4        0.33        0.60      0.57 o
  -4  12   4       18.08       18.09      0.95 o
  -3  12   4        7.59        7.38      2.04 o
  -2  12   4        2.55        2.77      1.52 o
  -1  12   4        1.31        2.17      1.59 o
   0  12   4        3.63        4.52      1.97 o
   1  12   4        0.35       -0.85      1.91 o
   5  12   4       15.00       16.50      0.91 o
  -5  13   4        8.61        8.81      1.08 o
  -4  13   4        1.44        1.32      0.49 o
  -3  13   4        3.17        4.96      0.58 o
  -2  13   4        0.26        0.28      0.47 o
  -1  13   4        0.22       -0.17      0.46 o
   0  13   4        0.11        1.04      0.44 o
 -20   1   5       28.26       38.29      1.20 o
 -19   1   5        0.10       -0.10      0.15 o
 -18   1   5        0.00       -0.14      0.14 o
 -17   1   5        0.81        0.27      0.16 o
 -16   1   5        1.85        2.09      0.21 o
 -15   1   5        0.09       -0.19      0.19 o
 -14   1   5        0.26        0.28      0.20 o
 -13   1   5       15.94       16.96      0.54 o
 -12   1   5      286.59      273.73      2.13 o
 -11   1   5       30.26       30.53      0.68 o
 -10   1   5       24.74       22.95      0.46 o
  -9   1   5       21.00       20.63      0.80 o
  -8   1   5       14.70       16.89      1.08 o
  -7   1   5        0.11        0.09      0.33 o
  -6   1   5       22.84       21.23      0.81 o
  -5   1   5       34.58       34.05      1.24 o
  -4   1   5      141.25      134.93      3.88 o
  -3   1   5        0.00        0.89      0.33 o
  -2   1   5       20.14       20.43      0.93 o
  -1   1   5       28.94       19.00      0.97 o
   0   1   5       17.85       16.99      0.81 o
   1   1   5        9.24        7.29      0.93 o
   2   1   5        1.56        1.73      0.83 o
   3   1   5        9.04       11.04      1.13 o
   4   1   5       19.78       16.72      1.35 o
   5   1   5       26.04       25.69      1.06 o
   6   1   5       12.41       10.93      0.44 o
   7   1   5        1.37        1.00      0.30 o
   8   1   5        3.76        3.71      0.36 o
   9   1   5        0.04       -0.02      0.33 o
  10   1   5        4.50        3.93      0.63 o
  11   1   5        2.26        1.69      0.48 o
  12   1   5        0.05       -0.14      0.45 o
  13   1   5        2.47        3.32      0.35 o
  14   1   5        1.01        2.04      0.45 o
 -19   2   5        2.92        2.23      0.17 o
 -18   2   5        4.30        5.97      0.23 o
 -17   2   5        1.26        1.47      0.19 o
 -16   2   5       44.23       42.44      0.68 o
 -15   2   5       38.89       41.04      0.60 o
 -14   2   5       16.59       13.27      0.39 o
 -13   2   5        0.51        0.34      0.21 o
 -12   2   5       54.76       57.73      0.75 o
 -11   2   5       98.85       91.43      0.97 o
 -10   2   5      300.45      284.63      2.36 o
  -9   2   5      213.68      190.17      1.76 o
  -8   2   5        5.35        5.71      0.48 o
  -7   2   5       73.05       65.00      1.39 o
  -6   2   5       24.22       23.89      1.29 o
  -5   2   5       29.53       34.62      2.27 o
  -4   2   5       49.19       54.36      1.78 o
  -3   2   5      224.67      236.37      4.91 o
  -2   2   5      265.33      284.21     10.02 o
  -1   2   5      260.53      269.81      3.38 o
   0   2   5       29.86       30.96      1.05 o
   1   2   5      130.08      132.16      3.67 o
   2   2   5        2.59        1.85      1.03 o
   3   2   5       41.18       38.35      2.18 o
   4   2   5        0.50        0.61      0.41 o
   5   2   5       10.93       12.45      0.66 o
   6   2   5       11.33        9.28      0.56 o
   7   2   5        3.22        2.36      0.48 o
   8   2   5       17.32       14.82      0.79 o
   9   2   5       21.60       18.47      1.77 o
  10   2   5       10.45       10.88      1.54 o
  11   2   5        3.54        4.98      0.88 o
  12   2   5        0.01       -0.09      0.36 o
  13   2   5       11.04       13.17      1.16 o
  14   2   5        0.28        0.11      0.25 o
  15   2   5        0.07        0.36      0.35 o
 -19   3   5        1.70        1.05      0.18 o
 -18   3   5        0.25        0.14      0.15 o
 -17   3   5        0.42        0.73      0.17 o
 -16   3   5        7.29        5.12      0.31 o
 -15   3   5        0.03        0.49      0.21 o
 -14   3   5        0.95        0.32      0.21 o
 -13   3   5      157.06      162.88      1.65 o
 -12   3   5       83.36       78.50      0.99 o
 -11   3   5       37.29       34.15      0.83 o
 -10   3   5       53.66       54.18      0.84 o
  -9   3   5       32.36       30.55      0.90 o
  -8   3   5       69.52       60.59      1.21 o
  -7   3   5        8.03        5.52      0.49 o
  -6   3   5       23.19       25.25      0.82 o
  -5   3   5        0.90        0.39      0.43 o
  -4   3   5       61.86       61.97      1.93 o
  -3   3   5       43.03       46.06      1.45 o
  -2   3   5        1.11        1.11      0.49 o
  -1   3   5        2.08        6.16      0.64 o
   0   3   5       63.29       58.53      1.97 o
   1   3   5       56.90       51.64      2.15 o
   2   3   5        1.20        3.90      2.43 o
   3   3   5      233.70      218.13      2.94 o
   4   3   5       40.27       44.83      1.61 o
   5   3   5        9.91        9.51      0.52 o
   6   3   5       29.79       27.45      0.90 o
   7   3   5       51.94       44.58      1.00 o
   8   3   5        9.88        8.91      0.86 o
   9   3   5        4.73        5.75      0.61 o
  10   3   5        1.94        1.71      0.53 o
  11   3   5       16.21       18.42      1.27 o
  12   3   5        6.14        6.59      0.58 o
  13   3   5        0.85        0.21      0.66 o
  14   3   5        0.24        0.67      0.24 o
 -19   4   5        0.12        0.65      0.19 o
 -18   4   5        0.03       -0.19      0.19 o
 -17   4   5        0.18       -0.06      0.17 o
 -16   4   5       28.75       30.33      0.63 o
 -15   4   5        0.20        0.99      0.20 o
 -14   4   5       28.33       28.71      0.57 o
 -13   4   5       72.11       69.39      0.86 o
 -12   4   5       38.01       38.36      1.19 o
 -11   4   5       27.27       26.00      0.56 o
 -10   4   5        0.61        0.68      0.24 o
  -9   4   5       63.65       57.32      0.86 o
  -8   4   5       19.29       17.96      0.93 o
  -7   4   5      153.29      152.00      1.56 o
  -6   4   5       12.86       10.01      1.31 o
  -5   4   5        6.23        4.67      0.44 o
  -4   4   5        1.28        2.52      0.38 o
  -3   4   5        4.73        4.07      0.40 o
  -2   4   5        0.34       -0.42      0.42 o
  -1   4   5      179.64      199.60      2.58 o
   0   4   5        2.45        2.98      0.44 o
   1   4   5       17.53       15.95      0.74 o
   2   4   5       29.00       29.16      0.68 o
   3   4   5       52.18       49.58      0.99 o
   4   4   5      133.87      133.51      1.74 o
   5   4   5        0.31        0.56      0.38 o
   6   4   5       16.60       18.92      1.18 o
   7   4   5        2.60        2.57      0.55 o
   8   4   5        0.02       -0.35      0.46 o
   9   4   5        1.97        2.41      0.55 o
  10   4   5        2.73        1.31      0.51 o
  11   4   5        2.38        1.16      0.46 o
  12   4   5       15.72       16.11      1.76 o
  13   4   5        4.22        3.73      0.33 o
  14   4   5        9.57        7.64      0.49 o
 -18   5   5        1.22        0.61      0.19 o
 -17   5   5        3.70        4.62      0.36 o
 -16   5   5        0.04        0.31      0.22 o
 -15   5   5        4.78        4.87      0.37 o
 -14   5   5        5.98        5.40      0.32 o
 -13   5   5       22.53       23.94      0.54 o
 -12   5   5       11.63       11.55      0.47 o
 -11   5   5        2.90        3.22      0.32 o
 -10   5   5       17.38       15.70      0.50 o
  -9   5   5       88.05       79.37      1.12 o
  -8   5   5       13.61       13.26      0.47 o
  -7   5   5       39.35       38.35      0.72 o
  -6   5   5        0.59        1.58      0.28 o
  -5   5   5       20.60       15.46      0.48 o
  -4   5   5        1.71        1.31      0.27 o
  -3   5   5        5.16        5.49      0.32 o
  -2   5   5       12.24       12.52      0.42 o
  -1   5   5      101.96       98.05      1.84 o
   0   5   5        0.65        2.15      0.31 o
   1   5   5        2.24        3.16      0.32 o
   2   5   5       33.05       32.54      0.72 o
   3   5   5       40.67       36.47      0.84 o
   4   5   5       39.99       43.31      0.88 o
   5   5   5       62.95       58.40      1.12 o
   6   5   5       24.45       26.70      1.73 o
   7   5   5        0.02        0.27      0.54 o
   8   5   5        0.99        1.51      0.54 o
   9   5   5        7.42        6.95      0.67 o
  10   5   5       22.75       22.68      1.08 o
  11   5   5        2.63        2.14      0.52 o
  12   5   5        2.55        1.74      0.45 o
  13   5   5        9.50        6.50      0.37 o
  14   5   5        1.13        0.30      0.21 o
 -17   6   5        0.72       -0.11      0.19 o
 -16   6   5       28.75       36.89      0.65 o
 -15   6   5        0.02        0.24      0.33 o
 -14   6   5        0.89        0.83      0.37 o
 -13   6   5        1.48        2.28      0.43 o
 -12   6   5        4.64        5.53      0.40 o
 -11   6   5        9.06        9.26      0.56 o
 -10   6   5        0.26        1.38      0.64 o
  -9   6   5       23.13       21.28      0.58 o
  -8   6   5       40.11       49.08      0.86 o
  -7   6   5        9.58        6.63      0.38 o
  -6   6   5        9.73       11.01      0.44 o
  -5   6   5        8.30        8.10      0.38 o
  -4   6   5       13.43       13.63      0.45 o
  -3   6   5       50.88       52.06      1.21 o
  -2   6   5       10.53       10.76      0.60 o
  -1   6   5        0.10       -0.20      0.28 o
   0   6   5       12.33       10.25      0.50 o
   1   6   5      117.28      122.94      2.14 o
   2   6   5       19.37       18.26      0.87 o
   3   6   5        0.25        0.61      0.34 o
   4   6   5       35.44       33.73      1.09 o
   5   6   5       12.49       11.81      0.62 o
   6   6   5        5.66        6.03      0.60 o
   7   6   5        0.69        0.89      0.54 o
   8   6   5        5.76        5.27      0.59 o
   9   6   5       58.94       51.78      1.37 o
  10   6   5        6.35        8.66      0.65 o
  11   6   5        4.14        3.30      0.50 o
  12   6   5        4.49        4.20      0.71 o
  13   6   5        0.74        0.56      0.28 o
 -16   7   5       15.20       19.37      0.47 o
 -15   7   5        3.03        4.24      0.37 o
 -14   7   5        1.09        0.00      0.36 o
 -13   7   5        7.96        8.05      0.81 o
 -12   7   5        4.43        5.17      0.54 o
 -11   7   5       35.16       36.01      0.99 o
 -10   7   5        0.31       -0.09      0.46 o
  -9   7   5       23.15       23.76      0.79 o
  -8   7   5        2.18        3.62      0.33 o
  -7   7   5       30.39       30.39      0.94 o
  -6   7   5       20.73       21.50      0.57 o
  -5   7   5        0.67        0.11      0.30 o
  -4   7   5        2.91        2.16      0.33 o
  -3   7   5        1.40        1.41      0.32 o
  -2   7   5        0.49        0.34      0.30 o
  -1   7   5        3.61        2.13      0.39 o
   0   7   5      124.32      138.98      2.27 o
   1   7   5        3.25        2.22      0.44 o
   2   7   5        0.87        0.69      0.43 o
   3   7   5       26.77       25.46      0.74 o
   4   7   5        0.24        0.09      0.35 o
   5   7   5        5.77        4.64      0.51 o
   6   7   5        0.02       -0.42      0.42 o
   7   7   5        6.76        5.28      0.68 o
   8   7   5       16.93       17.53      2.45 o
   9   7   5        0.61        1.63      0.45 o
  10   7   5        3.73        1.85      0.43 o
  11   7   5        0.36        0.05      0.36 o
  12   7   5        2.06        1.43      0.25 o
 -15   8   5        0.46        0.05      0.21 o
 -14   8   5        0.06        0.28      0.41 o
 -13   8   5        0.01       -0.20      0.45 o
 -12   8   5        3.15        4.90      0.59 o
 -11   8   5        5.29        4.92      0.61 o
 -10   8   5       12.55       12.43      0.81 o
  -9   8   5        1.32        0.46      0.59 o
  -8   8   5       13.33       11.43      0.89 o
  -7   8   5        8.77        9.52      0.63 o
  -6   8   5       20.88       17.39      0.57 o
  -5   8   5        3.49        3.53      0.36 o
  -4   8   5        6.83        7.43      0.46 o
  -3   8   5        0.34        0.88      0.33 o
  -2   8   5        1.95        0.75      0.32 o
  -1   8   5        1.49        1.71      0.45 o
   0   8   5       75.96       80.18      1.58 o
   1   8   5        0.34        1.13      0.46 o
   2   8   5       61.00       65.36      1.27 o
   3   8   5        4.91        4.79      0.52 o
   4   8   5        2.66        3.56      0.76 o
   5   8   5        0.14        0.14      0.44 o
   6   8   5        3.29        2.63      0.48 o
   7   8   5        1.84        1.66      0.52 o
   8   8   5        0.24        0.13      0.42 o
   9   8   5        0.74        0.44      0.38 o
  10   8   5        5.10        3.28      0.44 o
  11   8   5        0.01       -0.20      0.20 o
 -14   9   5        6.81        6.19      0.55 o
 -13   9   5        0.91        1.16      0.42 o
 -12   9   5        3.83        2.66      0.51 o
 -11   9   5        1.98        1.50      0.47 o
 -10   9   5        5.08        6.45      0.60 o
  -9   9   5       72.91       75.07      1.51 o
  -8   9   5        1.14        1.09      0.64 o
  -7   9   5       41.41       37.50      1.81 o
  -6   9   5        7.11        9.53      1.07 o
  -5   9   5       29.91       28.89      1.25 o
  -4   9   5        3.36        1.14      0.65 o
  -3   9   5       25.80       26.80      1.24 o
  -2   9   5       17.47       15.15      0.99 o
  -1   9   5       79.23       85.30      2.07 o
   0   9   5        6.45        5.38      0.81 o
   1   9   5       57.36       59.33      1.87 o
   2   9   5       10.24        8.58      0.82 o
   3   9   5       20.05       16.97      0.91 o
   4   9   5        0.00       -0.24      0.42 o
   5   9   5        2.85        2.43      0.43 o
   6   9   5        8.78        7.21      0.65 o
   7   9   5        0.01       -0.07      0.26 o
   8   9   5        2.05        1.91      0.27 o
   9   9   5        1.13        0.89      0.23 o
  10   9   5        0.03       -0.15      0.18 o
 -12  10   5        0.03       -0.41      0.41 o
 -11  10   5        0.31        0.10      0.45 o
 -10  10   5        6.96        4.46      0.52 o
  -9  10   5        0.60        0.16      0.45 o
  -8  10   5       22.46       25.54      0.88 o
  -7  10   5        3.54        2.79      0.57 o
  -6  10   5        3.01        2.50      0.57 o
  -5  10   5        0.56        0.37      0.52 o
  -4  10   5       38.75       34.71      1.13 o
  -3  10   5       19.71       19.79      1.58 o
  -2  10   5        1.14        0.24      0.53 o
  -1  10   5        1.64        0.03      0.52 o
   0  10   5       30.53       28.82      1.07 o
   1  10   5        0.93        1.08      0.48 o
   2  10   5        7.01        4.79      1.27 o
   3  10   5        6.00        6.36      0.63 o
   4  10   5       24.23       24.93      1.10 o
   5  10   5        8.38        6.70      0.65 o
   6  10   5        6.39        7.89      0.64 o
   7  10   5        2.06        0.99      0.40 o
   8  10   5        0.07       -0.32      0.34 o
 -10  11   5        0.12       -0.06      0.46 o
  -9  11   5        0.58        0.42      0.43 o
  -8  11   5        2.50        1.95      0.49 o
  -7  11   5        0.15       -0.60      0.60 o
  -6  11   5        0.42        0.16      0.37 o
  -5  11   5        0.64        1.59      0.49 o
  -4  11   5        3.09        2.64      0.52 o
  -3  11   5        4.19        4.15      0.60 o
  -2  11   5        8.70        7.84      0.64 o
  -1  11   5        6.67        5.12      0.59 o
   0  11   5        0.16       -0.43      0.43 o
   1  11   5        1.89        1.67      0.46 o
   2  11   5        0.89        1.08      0.88 o
   3  11   5        2.88        3.51      0.49 o
   4  11   5        0.44        0.55      0.45 o
   5  11   5        1.58        1.54      0.43 o
  -7  12   5        2.38        0.74      1.36 o
  -6  12   5        2.11        0.81      1.24 o
  -5  12   5        0.05        0.00      0.34 o
  -4  12   5        5.99        5.81      0.57 o
  -3  12   5       10.09        8.33      0.43 o
  -2  12   5        2.48        2.44      0.45 o
  -1  12   5        0.18        0.61      0.41 o
   0  12   5        0.01       -0.11      0.37 o
   1  12   5        0.60       -0.20      0.54 o
 -18   0   6        0.80        0.70      0.22 o
 -17   0   6        5.94        6.12      0.35 o
 -16   0   6       14.26       15.85      0.85 o
 -15   0   6        4.16        4.24      0.51 o
 -14   0   6       17.04       15.85      0.55 o
 -13   0   6       11.85       15.08      0.52 o
 -12   0   6       75.75       70.27      1.09 o
 -11   0   6      774.80      792.82      7.45 o
 -10   0   6       52.30       46.44      0.91 o
  -9   0   6      384.41      375.12      3.76 o
  -8   0   6       76.29       67.02      1.43 o
  -7   0   6        0.09       -0.04      0.30 o
  -6   0   6       31.57       32.92      1.13 o
  -5   0   6        0.05       -0.34      0.34 o
  -4   0   6        0.00        0.05      0.34 o
  -3   0   6      176.99      200.23      7.21 o
  -2   0   6        8.07       11.12      0.99 o
  -1   0   6      230.64      261.13      5.35 o
   0   0   6       33.19       26.47      3.09 o
   1   0   6       10.19       18.59      1.07 o
   2   0   6       61.55       67.41      5.62 o
   3   0   6       53.08       60.89      3.71 o
   4   0   6       26.24       29.22      1.35 o
   5   0   6       80.46       77.90      2.73 o
   6   0   6       57.02       58.06      1.17 o
   7   0   6        5.24        7.34      0.48 o
   8   0   6        0.23        0.28      1.71 o
   9   0   6        0.02       -0.40      1.71 o
  10   0   6       13.66        9.82      1.34 o
  11   0   6        6.27        7.88      1.52 o
  12   0   6        0.98        1.62      1.50 o
  13   0   6       10.47        5.18      1.21 o
 -18   1   6       11.46       14.11      0.55 o
 -17   1   6        0.01        0.30      0.13 o
 -16   1   6        0.82        0.98      0.16 o
 -15   1   6        5.99        6.10      0.28 o
 -14   1   6       20.47       20.28      0.49 o
 -13   1   6       49.78       51.16      0.64 o
 -12   1   6      245.68      249.54      1.95 o
 -11   1   6        0.00       -0.05      0.22 o
 -10   1   6      131.52      122.68      1.10 o
  -9   1   6        0.00       -0.04      0.18 o
  -8   1   6        1.14        1.98      0.38 o
  -7   1   6       46.09       44.69      0.61 o
  -6   1   6        0.00        0.10      0.22 o
  -5   1   6       10.36       15.99      0.49 o
  -4   1   6       10.06       12.00      0.47 o
  -3   1   6        0.27        0.33      0.30 o
  -2   1   6       60.91       66.22      1.16 o
  -1   1   6        5.82        6.50      0.63 o
   0   1   6        0.18        0.12      0.34 o
   1   1   6       18.18       20.49      0.69 o
   2   1   6        6.03        7.02      0.53 o
   3   1   6        1.34        1.20      0.31 o
   4   1   6       60.55       64.21      1.99 o
   5   1   6        1.40        0.89      0.34 o
   6   1   6       53.91       52.26      1.50 o
   7   1   6        1.73        1.47      0.38 o
   8   1   6        0.97        0.51      0.35 o
   9   1   6        1.28        1.51      0.36 o
  10   1   6        1.80        1.57      0.32 o
  11   1   6        0.08        0.33      0.98 o
  12   1   6        5.60        5.22      0.49 o
  13   1   6        0.25        0.34      1.34 o
 -18   2   6        3.25        3.40      0.26 o
 -17   2   6        0.43        0.17      0.12 o
 -16   2   6        5.11        4.35      0.31 o
 -15   2   6       20.15       24.73      0.52 o
 -14   2   6        6.05        4.34      0.24 o
 -13   2   6       13.27       14.10      0.37 o
 -12   2   6       58.91       60.23      0.74 o
 -11   2   6      210.43      212.20      1.69 o
 -10   2   6        0.10       -0.18      0.18 o
  -9   2   6       24.19       23.66      0.69 o
  -8   2   6        2.09        2.69      0.24 o
  -7   2   6        9.80       10.25      0.37 o
  -6   2   6       11.71       13.30      0.80 o
  -5   2   6        1.04        0.84      0.28 o
  -4   2   6        2.82        3.86      0.26 o
  -3   2   6       23.31       26.98      0.79 o
  -2   2   6        3.67        2.95      0.34 o
  -1   2   6       14.50       16.10      0.40 o
   0   2   6       12.29       13.17      0.39 o
   1   2   6       27.95       28.64      0.86 o
   2   2   6       21.38       16.99      0.54 o
   3   2   6        0.07       -0.35      0.35 o
   4   2   6       10.69       12.25      0.55 o
   5   2   6      121.93      114.14      2.32 o
   6   2   6        0.63       -0.15      0.39 o
   7   2   6       15.74       14.95      0.78 o
   8   2   6        2.43        2.84      0.48 o
   9   2   6        1.14        0.92      0.35 o
  10   2   6        0.36        0.68      0.32 o
  11   2   6        0.14       -0.29      0.29 o
  12   2   6        0.03        0.25      0.36 o
 -18   3   6        0.07        0.13      0.19 o
 -17   3   6        0.02        0.21      0.17 o
 -16   3   6        0.35       -0.02      0.13 o
 -15   3   6       24.41       27.58      0.41 o
 -14   3   6        4.30        3.59      0.21 o
 -13   3   6       16.70       18.54      0.54 o
 -12   3   6       14.62       15.43      0.54 o
 -11   3   6       91.22       99.55      1.44 o
 -10   3   6       45.60       41.64      0.68 o
  -9   3   6       22.62       19.96      0.77 o
  -8   3   6       16.47       16.59      0.67 o
  -7   3   6        0.86        1.21      0.28 o
  -6   3   6       25.99       21.33      0.54 o
  -5   3   6       13.80        8.23      0.37 o
  -4   3   6        7.29        5.11      0.31 o
  -3   3   6        0.25        0.21      0.29 o
  -2   3   6        0.59        0.25      0.21 o
  -1   3   6        0.03        0.26      0.23 o
   0   3   6        7.66        6.12      0.34 o
   1   3   6       12.89       17.83      0.75 o
   2   3   6      209.64      210.75      1.93 o
   3   3   6        8.93        8.83      0.46 o
   4   3   6       20.00       18.09      0.59 o
   5   3   6        1.16        2.45      0.42 o
   6   3   6      110.27      117.07      2.81 o
   7   3   6        3.11        3.87      0.63 o
   8   3   6        0.00        0.00      0.39 o
   9   3   6        0.00        0.32      0.37 o
  10   3   6       10.92        8.71      0.47 o
  11   3   6        2.95        2.25      0.61 o
  12   3   6        0.24       -0.31      0.31 o
 -17   4   6        0.27        0.00      0.18 o
 -16   4   6       24.85       24.06      1.04 o
 -15   4   6       40.65       44.40      0.78 o
 -14   4   6        7.87        6.60      0.24 o
 -13   4   6        0.11        0.07      0.16 o
 -12   4   6       10.46        8.23      0.28 o
 -11   4   6        2.26        2.61      0.21 o
 -10   4   6       15.92       13.91      0.48 o
  -9   4   6       20.34       17.79      0.64 o
  -8   4   6        0.30        0.96      0.28 o
  -7   4   6      152.41      143.68      1.60 o
  -6   4   6       32.01       30.75      0.97 o
  -5   4   6       24.55       22.69      0.56 o
  -4   4   6        8.72        6.31      0.47 o
  -3   4   6       49.63       48.57      1.36 o
  -2   4   6       12.60        9.93      0.42 o
  -1   4   6       31.64       30.71      0.66 o
   0   4   6        6.15        4.75      0.33 o
   1   4   6      251.56      244.04      2.44 o
   2   4   6       68.01       85.91      1.30 o
   3   4   6        7.24        4.15      0.42 o
   4   4   6        2.81        3.42      0.40 o
   5   4   6       38.03       38.34      1.04 o
   6   4   6        2.95        1.67      0.43 o
   7   4   6        9.62        8.35      0.56 o
   8   4   6        1.55        1.18      0.41 o
   9   4   6        1.80        2.41      0.37 o
  10   4   6       13.18       13.93      0.60 o
  11   4   6        0.02        0.22      0.28 o
  12   4   6        0.81        0.86      0.33 o
 -17   5   6        1.16        0.85      0.23 o
 -16   5   6        5.49        3.88      0.25 o
 -15   5   6        0.12        0.11      0.21 o
 -14   5   6       14.29       14.01      0.41 o
 -13   5   6        0.02        0.37      0.21 o
 -12   5   6        7.58        6.06      0.33 o
 -11   5   6        3.08        3.23      0.29 o
 -10   5   6        0.01       -0.23      0.23 o
  -9   5   6       70.09       76.04      1.06 o
  -8   5   6       62.31       67.33      1.15 o
  -7   5   6        7.55        7.91      0.39 o
  -6   5   6       16.25       15.64      0.54 o
  -5   5   6        3.79        3.73      0.30 o
  -4   5   6        8.20        7.25      0.42 o
  -3   5   6        0.38        0.03      0.25 o
  -2   5   6        0.34        0.34      0.25 o
  -1   5   6        2.52        1.85      0.30 o
   0   5   6       38.29       43.08      0.82 o
   1   5   6       19.91       24.37      0.82 o
   2   5   6       97.98      101.15      1.61 o
   3   5   6        8.77        8.80      0.70 o
   4   5   6       26.10       27.15      0.80 o
   5   5   6        0.47        1.19      0.42 o
   6   5   6        0.09        0.35      0.43 o
   7   5   6        6.02        5.26      0.51 o
   8   5   6        0.16        0.38      0.35 o
   9   5   6        4.96        5.73      0.47 o
  10   5   6        0.72        0.14      0.31 o
  11   5   6        0.02       -0.26      0.26 o
 -16   6   6        2.35        1.96      0.26 o
 -15   6   6        5.75        6.35      0.39 o
 -14   6   6        2.15        1.99      0.47 o
 -13   6   6        0.28        0.83      0.22 o
 -12   6   6        4.21        3.86      0.37 o
 -11   6   6        1.92        1.48      0.25 o
 -10   6   6        1.36        0.93      0.26 o
  -9   6   6       11.65       13.33      0.47 o
  -8   6   6       34.92       32.62      1.12 o
  -7   6   6       84.61       75.70      1.23 o
  -6   6   6        4.31        4.37      0.31 o
  -5   6   6       36.22       33.85      0.72 o
  -4   6   6        2.47        1.34      0.29 o
  -3   6   6        0.60        0.72      0.37 o
  -2   6   6        2.79        2.88      0.42 o
  -1   6   6       12.45       13.30      0.50 o
   0   6   6       67.65       73.82      1.06 o
   1   6   6      142.26      143.92      2.44 o
   2   6   6        0.01        0.30      0.36 o
   3   6   6       50.00       62.61      1.23 o
   4   6   6        0.20       -0.43      0.43 o
   5   6   6        1.03        0.55      0.44 o
   6   6   6        0.71        0.29      0.40 o
   7   6   6        0.20        0.31      0.36 o
   8   6   6        0.22        0.64      0.45 o
   9   6   6        0.03        0.17      0.31 o
  10   6   6        0.21        0.52      0.29 o
  11   6   6        2.23        2.45      0.41 o
 -15   7   6        0.16       -0.12      0.31 o
 -14   7   6        1.17        1.98      0.34 o
 -13   7   6        1.08        0.92      0.30 o
 -12   7   6        2.17        2.76      0.36 o
 -11   7   6       27.95       30.14      0.65 o
 -10   7   6        3.74        3.05      0.47 o
  -9   7   6        6.09        5.06      0.36 o
  -8   7   6       62.09       61.08      1.86 o
  -7   7   6       24.38       25.81      1.70 o
  -6   7   6       53.50       53.65      0.91 o
  -5   7   6        0.06       -0.28      0.28 o
  -4   7   6        4.44        4.47      0.36 o
  -3   7   6        9.70       10.31      0.46 o
  -2   7   6       24.66       23.45      0.91 o
  -1   7   6       16.71       14.11      1.33 o
   0   7   6       55.79       59.12      1.20 o
   1   7   6       16.66       17.97      0.87 o
   2   7   6       42.71       41.92      1.04 o
   3   7   6        0.68        0.35      0.36 o
   4   7   6        0.00       -0.22      0.48 o
   5   7   6        0.04       -0.30      0.40 o
   6   7   6        2.99        1.30      0.86 o
   7   7   6        1.34       -0.09      0.33 o
   8   7   6        0.63        0.42      0.31 o
   9   7   6        0.98        1.59      0.33 o
  10   7   6        0.38       -0.27      0.27 o
 -14   8   6        0.76       -0.03      0.30 o
 -13   8   6        1.81        2.06      0.37 o
 -12   8   6        2.75        1.30      0.38 o
 -11   8   6       17.86       20.02      0.66 o
 -10   8   6        0.17        0.04      0.32 o
  -9   8   6        0.01        0.57      0.33 o
  -8   8   6       31.17       36.96      0.69 o
  -7   8   6       31.65       36.16      0.72 o
  -6   8   6        1.16        0.97      0.27 o
  -5   8   6        3.91        3.45      0.45 o
  -4   8   6        0.35        0.22      0.25 o
  -3   8   6       35.20       40.93      0.96 o
  -2   8   6        1.97        2.21      0.43 o
  -1   8   6        0.07        0.40      0.38 o
   0   8   6       15.43       15.79      0.66 o
   1   8   6       41.61       46.49      1.04 o
   2   8   6        9.20        8.87      0.50 o
   3   8   6        0.26        0.45      0.39 o
   4   8   6        1.14        1.37      0.42 o
   5   8   6        2.77        2.27      0.80 o
   6   8   6        0.01        1.26      0.43 o
   7   8   6        1.52        1.03      0.32 o
   8   8   6        0.53       -0.27      0.27 o
 -12   9   6        6.87        6.43      0.46 o
 -10   9   6       23.22       26.15      0.82 o
  -9   9   6        0.22       -0.25      0.34 o
  -8   9   6        0.21       -0.23      0.37 o
  -7   9   6        1.34        1.34      0.43 o
  -6   9   6       12.14       10.17      0.92 o
  -5   9   6        3.35        1.42      0.56 o
  -4   9   6        0.73        0.77      0.41 o
  -3   9   6        2.76        2.83      0.64 o
  -2   9   6        5.76        5.91      0.47 o
  -1   9   6       14.42       15.71      0.69 o
   0   9   6        5.22        4.15      0.40 o
   1   9   6       11.86       12.05      1.92 o
   2   9   6        1.51        2.12      0.41 o
   3   9   6        0.10        0.63      0.39 o
   4   9   6        1.20        1.73      0.39 o
   5   9   6        0.30        0.59      0.34 o
   6   9   6        2.56        2.24      0.66 o
   7   9   6        0.09       -0.26      0.26 o
 -10  10   6        1.07        1.82      0.36 o
  -9  10   6        6.15        4.45      0.51 o
  -8  10   6        0.98        1.16      0.34 o
  -7  10   6        0.00       -0.25      0.36 o
  -6  10   6        6.56        5.36      0.48 o
  -5  10   6        0.15       -0.19      0.33 o
  -4  10   6        0.01       -0.07      0.35 o
  -3  10   6        1.56        1.32      0.38 o
  -2  10   6        2.53        1.17      0.36 o
  -1  10   6        0.96        1.01      0.35 o
   0  10   6        0.19        0.07      0.42 o
   1  10   6        0.01        0.21      0.62 o
   2  10   6        1.92        0.80      0.37 o
   3  10   6        0.11       -0.04      1.34 o
   4  10   6        7.08        4.76      0.40 o
   5  10   6        7.64        6.74      0.41 o
  -7  11   6        0.27        0.14      0.30 o
  -6  11   6        0.37       -0.22      0.30 o
  -5  11   6        5.35        6.87      0.45 o
  -4  11   6        1.07        1.09      0.32 o
  -3  11   6        0.01        0.38      0.41 o
  -2  11   6        0.00        0.08      0.30 o
  -1  11   6        0.07        0.06      0.31 o
   0  11   6        0.03        0.02      0.29 o
   1  11   6        1.30        0.50      0.36 o
 -17   1   7        4.19        5.08      0.55 o
 -16   1   7        0.01       -0.10      0.19 o
 -15   1   7        3.61        3.53      0.35 o
 -14   1   7        3.05        2.64      0.30 o
 -13   1   7        1.61        1.78      0.20 o
 -12   1   7        0.00       -0.17      0.20 o
 -11   1   7       10.46       13.67      0.57 o
 -10   1   7        2.80        3.08      0.27 o
  -9   1   7       15.13       17.25      0.50 o
  -8   1   7        3.45        3.53      0.28 o
  -7   1   7        1.19        1.36      0.25 o
  -6   1   7        0.44        0.70      0.24 o
  -5   1   7       23.27       20.92      0.69 o
  -4   1   7        4.25        5.51      0.51 o
  -3   1   7        0.01       -0.41      0.41 o
  -2   1   7        9.35        7.61      0.53 o
  -1   1   7        7.95       10.11      0.70 o
   0   1   7        2.22        1.72      0.38 o
   1   1   7        0.28        0.30      0.58 o
   2   1   7       23.86       28.06      1.23 o
   3   1   7       42.33       44.52      1.77 o
   4   1   7        0.12        1.05      1.19 o
   5   1   7        0.89        1.95      1.05 o
   6   1   7        0.90        1.07      1.06 o
   7   1   7        0.67        1.86      0.94 o
   8   1   7        0.37        0.98      0.95 o
   9   1   7        0.13        0.00      0.80 o
  10   1   7        0.74        0.82      0.83 o
 -17   2   7        0.64        0.85      0.33 o
 -16   2   7        5.05        6.07      0.28 o
 -15   2   7       32.87       34.06      0.56 o
 -14   2   7        1.16        0.22      0.16 o
 -13   2   7        0.45        0.69      0.19 o
 -12   2   7        3.32        3.04      0.24 o
 -11   2   7       11.48       11.24      0.39 o
 -10   2   7      186.22      193.57      1.93 o
  -9   2   7        2.88        6.05      0.35 o
  -8   2   7       71.49       78.91      1.32 o
  -7   2   7        1.45        1.61      0.32 o
  -6   2   7       63.79       68.26      1.72 o
  -5   2   7        2.06        1.56      0.32 o
  -4   2   7        5.84        6.30      0.42 o
  -3   2   7        0.07        0.05      0.31 o
  -2   2   7       42.41       44.04      1.28 o
  -1   2   7        6.13        8.53      0.76 o
   0   2   7       28.59       32.16      1.65 o
   1   2   7       15.40       20.90      1.01 o
   2   2   7       56.59       70.48      1.99 o
   3   2   7        7.95        8.38      0.73 o
   4   2   7        1.67       -0.17      1.19 o
   5   2   7        1.21        1.64      1.34 o
   6   2   7        6.45        4.91      1.01 o
   7   2   7        4.10        3.61      0.91 o
   8   2   7        1.91        2.66      1.11 o
   9   2   7        0.00       -0.83      0.85 o
  10   2   7        1.35        1.04      0.34 o
 -16   3   7        0.78        0.93      0.22 o
 -15   3   7        0.46        0.80      0.29 o
 -14   3   7        4.13        4.15      0.25 o
 -13   3   7        4.71        2.99      0.33 o
 -12   3   7        0.71        0.47      0.20 o
 -11   3   7       11.44       13.78      0.55 o
 -10   3   7       40.63       45.15      1.18 o
  -9   3   7       28.84       31.44      0.82 o
  -8   3   7        5.05        6.48      0.44 o
  -7   3   7       12.19       12.02      0.55 o
  -6   3   7        3.85        3.70      0.37 o
  -5   3   7       27.44       29.52      0.81 o
  -4   3   7        0.02       -0.26      0.26 o
  -3   3   7        4.09        2.64      0.40 o
  -2   3   7        8.38        9.11      0.54 o
  -1   3   7        5.73        7.93      0.58 o
   0   3   7        1.24        0.73      0.35 o
   1   3   7        2.40        2.27      0.68 o
   2   3   7        4.32        3.68      0.63 o
   3   3   7       66.01       70.59      1.52 o
   4   3   7        0.38        0.69      1.27 o
   5   3   7       16.55       20.34      1.86 o
   6   3   7        2.80        0.86      1.05 o
   7   3   7        9.03        5.65      1.11 o
   8   3   7        0.17       -0.04      0.92 o
   9   3   7        0.03       -0.45      0.84 o
  10   3   7        0.23        0.76      1.13 o
 -16   4   7        5.65        6.35      0.52 o
 -15   4   7        2.38        3.51      0.30 o
 -14   4   7        8.63        8.97      0.60 o
 -13   4   7        5.95        5.44      0.25 o
 -12   4   7        1.29        1.32      0.19 o
 -11   4   7       21.78       24.04      0.49 o
 -10   4   7       11.93       14.72      0.48 o
  -9   4   7        2.25        2.27      0.24 o
  -8   4   7        7.67        8.48      0.33 o
  -7   4   7        0.08        0.61      0.21 o
  -6   4   7       10.71        8.20      0.97 o
  -5   4   7        0.09       -0.26      0.26 o
  -4   4   7       11.86        8.68      0.53 o
  -3   4   7        1.07        0.43      0.32 o
  -2   4   7        2.98        3.45      0.41 o
  -1   4   7        2.23        2.62      0.40 o
   0   4   7       18.93       18.71      0.69 o
   1   4   7       22.54       29.03      1.39 o
   2   4   7       15.26       16.65      1.08 o
   3   4   7        0.75        2.53      0.59 o
   4   4   7       20.35       25.68      1.61 o
   5   4   7        2.23        1.87      1.12 o
   6   4   7        6.56        4.75      1.11 o
   7   4   7        3.64        1.73      1.03 o
   8   4   7        3.74        2.42      0.95 o
   9   4   7        0.51        0.52      1.14 o
 -15   5   7        2.33        1.91      0.41 o
 -14   5   7        2.37        2.43      0.28 o
 -13   5   7        1.78        1.48      0.19 o
 -12   5   7        4.11        4.09      0.43 o
 -11   5   7        1.52        1.08      0.19 o
 -10   5   7        0.14        0.31      0.28 o
  -9   5   7        9.04       10.57      0.47 o
  -8   5   7        0.47        0.31      0.26 o
  -7   5   7        0.22        0.06      0.20 o
  -6   5   7        3.10        2.87      0.28 o
  -5   5   7        0.00        0.81      0.23 o
  -4   5   7        1.80        0.99      0.23 o
  -3   5   7        0.00       -0.12      0.21 o
  -2   5   7       11.66       11.59      0.39 o
  -1   5   7        1.91        1.88      0.27 o
   0   5   7        1.42        1.36      0.29 o
   1   5   7        1.26        0.80      0.27 o
   2   5   7        3.58        4.04      0.39 o
   3   5   7        0.09        0.43      0.26 o
   4   5   7        2.57        1.23      1.26 o
   5   5   7        0.50        0.20      1.20 o
   6   5   7        3.41        5.84      1.30 o
   7   5   7        8.66        7.58      1.51 o
   8   5   7        0.18        1.06      1.23 o
 -14   6   7        0.13        0.65      0.34 o
 -13   6   7        4.75        3.90      0.51 o
 -12   6   7        0.23        0.63      0.19 o
 -11   6   7        3.69        3.39      0.22 o
 -10   6   7        3.49        2.40      0.22 o
  -9   6   7        1.16        0.42      0.21 o
  -8   6   7        2.58        3.31      0.27 o
  -7   6   7        0.70        0.89      0.23 o
  -6   6   7       12.70       11.87      0.41 o
  -5   6   7        0.02       -0.01      0.22 o
  -4   6   7        0.01       -0.21      0.21 o
  -3   6   7        4.84        3.41      0.29 o
  -2   6   7        4.61        3.36      0.27 o
  -1   6   7        7.85       10.91      0.47 o
   0   6   7        4.97        4.08      0.37 o
   1   6   7       12.79       15.72      0.54 o
   2   6   7        4.46        4.76      0.74 o
   3   6   7        0.84        0.84      0.28 o
   4   6   7        2.41        2.37      0.41 o
   5   6   7        0.00       -0.69      1.49 o
   6   6   7        1.31        3.16      1.41 o
   7   6   7        2.01        2.28      1.44 o
 -13   7   7        0.40       -0.21      0.38 o
 -12   7   7        5.23        4.71      0.57 o
 -11   7   7        0.39        0.45      0.23 o
 -10   7   7        9.06        9.94      0.34 o
  -9   7   7        3.26        2.23      0.23 o
  -8   7   7        2.99        3.16      0.26 o
  -7   7   7        3.39        3.82      0.37 o
  -6   7   7        0.00        0.09      0.27 o
  -5   7   7        6.81        8.72      1.02 o
  -4   7   7        0.00       -0.15      0.20 o
  -3   7   7        8.68        9.11      0.53 o
  -2   7   7        5.14        4.70      0.43 o
  -1   7   7        4.10        3.66      0.50 o
   0   7   7       10.11        9.93      0.49 o
   1   7   7        5.13        7.72      0.80 o
   2   7   7        2.00        2.22      0.33 o
   3   7   7       14.94       13.86      1.55 o
   4   7   7        0.81       -0.04      1.23 o
   5   7   7        1.65        1.02      1.44 o
   6   7   7        1.44        0.81      1.25 o
 -10   8   7        4.63        4.48      0.27 o
  -9   8   7        1.89        1.51      0.20 o
  -8   8   7        0.17       -0.13      0.26 o
  -7   8   7       10.80       11.68      0.57 o
  -6   8   7        4.97        5.61      0.45 o
  -5   8   7        1.73        1.08      0.28 o
  -4   8   7        1.67        1.42      0.29 o
  -3   8   7        0.89        0.73      0.27 o
  -2   8   7        0.05        0.41      0.27 o
  -1   8   7        1.19        0.83      0.28 o
   0   8   7        0.42        0.53      0.27 o
   1   8   7        0.08        0.03      0.28 o
   2   8   7        7.13        7.61      1.32 o
   3   8   7        3.78        2.04      1.51 o
   4   8   7        1.01        0.68      1.12 o
  -8   9   7        0.64        1.99      0.25 o
  -7   9   7        2.52        1.71      0.27 o
  -6   9   7        9.27        7.55      0.38 o
  -5   9   7        1.32        0.37      0.23 o
  -4   9   7        1.90        2.95      0.27 o
  -3   9   7        2.34        3.20      0.50 o
  -2   9   7        0.22        1.25      0.25 o
  -1   9   7        2.37        2.59      0.32 o
   0   9   7        2.35        2.03      0.28 o
   1   9   7        0.59        0.41      1.39 o
   2   9   7        4.22        3.14      1.50 o
 -14   0   8        6.23        4.89      0.44 o
 -13   0   8        2.30        3.13      0.42 o
 -12   0   8        0.06        0.50      0.28 o
 -11   0   8       48.78       49.86      0.89 o
 -10   0   8        5.04        4.18      0.40 o
  -9   0   8       68.30       70.87      1.33 o
  -8   0   8       23.04       29.80      0.85 o
  -7   0   8        0.71       -0.29      0.29 o
  -6   0   8       17.64       24.62      1.03 o
   0   0   8       20.66       18.31      2.53 o
   1   0   8        0.10        0.10      1.56 o
   2   0   8       15.54       24.59      3.08 o
   3   0   8        0.22        0.80      1.45 o
   4   0   8        5.42        4.46      1.40 o
   5   0   8       27.91       26.53      1.46 o
   6   0   8        2.36        1.95      1.26 o
   7   0   8       14.94       15.87      1.74 o
 -14   1   8       21.01       25.11      0.52 o
 -13   1   8       14.77       16.01      0.54 o
 -12   1   8       19.84       19.93      1.02 o
 -11   1   8        0.03        0.46      0.19 o
 -10   1   8       19.04       24.33      0.54 o
  -9   1   8       14.35       16.36      0.46 o
  -8   1   8        1.65        1.87      0.30 o
  -7   1   8        1.62        2.20      0.33 o
  -6   1   8        2.17        2.29      0.29 o
  -5   1   8       12.84       10.16      0.57 o
  -4   1   8       11.32       12.51      0.61 o
  -3   1   8        1.06        1.06      0.80 o
  -2   1   8        2.28        2.10      0.63 o
  -1   1   8       11.16       14.14      1.97 o
   0   1   8        0.56        1.28      0.56 o
   1   1   8        0.95        0.55      0.51 o
   2   1   8       10.79        8.41      1.11 o
   3   1   8       38.73       41.01      1.93 o
   4   1   8       23.41       28.63      1.75 o
   5   1   8        1.30        0.82      0.88 o
   6   1   8       19.37       21.92      1.33 o
   7   1   8        0.30        0.23      0.69 o
 -14   2   8        1.19        1.87      0.30 o
 -13   2   8        2.50        1.82      0.36 o
 -12   2   8        5.06        4.44      0.30 o
 -11   2   8       25.97       27.13      1.90 o
 -10   2   8        0.17        0.65      0.24 o
  -9   2   8        3.04        4.10      0.32 o
  -8   2   8        6.92        7.51      0.70 o
  -7   2   8        9.05        7.49      0.40 o
  -6   2   8        0.42        0.03      0.27 o
  -5   2   8        0.43        0.28      0.28 o
  -4   2   8        4.47        2.62      0.38 o
  -3   2   8        0.85        0.30      0.29 o
  -2   2   8        0.80        1.17      0.29 o
  -1   2   8        0.62        0.99      0.53 o
   0   2   8        0.77        0.27      0.50 o
   1   2   8       10.42       12.41      1.53 o
   2   2   8        3.02        2.98      1.15 o
   3   2   8        1.12        0.48      1.05 o
   4   2   8        8.86        6.47      1.09 o
   5   2   8       15.01       15.30      0.99 o
   6   2   8        0.10        0.32      0.75 o
   7   2   8        2.73        1.49      0.80 o
 -14   3   8        0.06        0.23      0.18 o
 -13   3   8        1.05        2.16      0.27 o
 -12   3   8       18.34       18.53      0.59 o
 -11   3   8        0.03       -0.19      0.19 o
 -10   3   8       21.26       18.73      0.64 o
  -9   3   8       14.59       15.99      0.53 o
  -8   3   8        2.05        1.10      0.25 o
  -7   3   8        3.53        2.59      0.33 o
  -6   3   8       14.05       12.86      1.00 o
  -5   3   8        0.31        0.54      0.29 o
  -4   3   8        4.03        3.90      0.37 o
  -3   3   8        0.39       -0.17      0.27 o
  -2   3   8        2.19        0.32      0.31 o
  -1   3   8        4.12        5.20      1.27 o
   0   3   8        0.93        0.48      0.49 o
   1   3   8        1.59        0.83      0.48 o
   2   3   8       14.75       11.29      1.56 o
   3   3   8        0.16       -0.32      1.22 o
   4   3   8        0.25        0.73      0.96 o
   5   3   8        0.78        0.30      0.87 o
   6   3   8        2.72        0.18      0.76 o
 -13   4   8        0.67        0.46      0.63 o
 -12   4   8        2.98        3.36      0.60 o
 -11   4   8       18.19       24.30      0.69 o
 -10   4   8       10.78       10.94      1.28 o
  -9   4   8        3.45        2.51      0.32 o
  -8   4   8       19.47       21.51      0.90 o
  -7   4   8       39.83       44.83      1.19 o
  -6   4   8        1.13        0.44      0.32 o
  -5   4   8       19.43       21.93      1.75 o
  -4   4   8        0.72        0.31      0.27 o
  -3   4   8        0.72        0.40      0.28 o
  -2   4   8        0.61       -0.06      0.41 o
  -1   4   8        0.26        1.17      0.50 o
   0   4   8       11.80       14.37      1.66 o
   1   4   8       19.45       17.35      1.66 o
   2   4   8        0.19        0.52      1.31 o
   3   4   8       12.79       15.23      1.48 o
   4   4   8        0.21        0.41      1.44 o
   5   4   8        0.00       -0.27      1.10 o
   6   4   8        0.74        1.15      0.93 o
 -12   5   8        0.53        0.72      0.32 o
 -11   5   8        0.12        0.31      0.39 o
 -10   5   8       18.90       20.42      0.58 o
  -9   5   8       45.51       49.19      2.17 o
  -8   5   8       13.57       14.23      0.83 o
  -7   5   8        1.78        1.45      0.28 o
  -6   5   8       22.49       26.56      0.74 o
  -5   5   8        0.04        0.25      0.25 o
  -4   5   8       13.35       16.99      0.61 o
  -3   5   8        2.10        1.53      0.49 o
  -2   5   8        9.43       10.89      0.77 o
  -1   5   8        3.71        4.48      0.87 o
   0   5   8        6.67        9.04      0.71 o
   1   5   8        0.18        0.54      1.18 o
   2   5   8       18.99       18.73      1.81 o
   3   5   8        1.23        0.07      1.19 o
   4   5   8       12.64       12.55      1.49 o
   5   5   8        2.17        2.68      1.07 o
 -11   6   8        5.86        4.58      0.45 o
 -10   6   8        2.73        2.84      0.29 o
  -9   6   8        0.03       -0.35      0.35 o
  -8   6   8        2.99        2.22      0.33 o
  -7   6   8       14.84       16.06      0.53 o
  -6   6   8        0.01       -0.01      0.23 o
  -5   6   8        5.51        6.07      0.37 o
  -4   6   8        0.07       -0.40      0.40 o
  -3   6   8        1.34        1.04      0.44 o
  -2   6   8        0.05        0.34      0.44 o
  -1   6   8        0.08       -0.14      0.40 o
   0   6   8        0.26        1.17      0.43 o
   1   6   8        9.90       10.82      1.97 o
   2   6   8        0.05        0.89      1.24 o
   3   6   8        5.42        4.54      1.30 o
  -9   7   8        6.86        7.09      0.54 o
  -8   7   8       24.02       26.88      0.97 o
  -7   7   8        0.11       -0.09      0.36 o
  -5   7   8        0.17       -0.28      0.36 o
  -4   7   8        0.27        0.32      0.38 o
  -3   7   8        2.23        2.39      0.45 o
  -2   7   8        2.29        2.86      0.46 o
  -1   7   8        0.70        0.13      1.31 o
   0   7   8        9.96        8.20      1.66 o
   1   7   8        0.84        1.20      1.24 o
  -8   1   9        7.53        8.01      0.49 o
  -9   2   9        3.40        3.89      0.68 o
  -8   2   9        0.01        0.11      0.23 o
  -7   2   9       23.08       28.58      1.21 o
  -6   2   9        2.12        1.08      0.25 o
  -5   2   9        5.52        6.02      0.64 o
  -4   2   9        1.00        0.77      0.49 o
  -3   2   9        4.85        6.51      0.63 o
  -9   3   9        0.64        0.86      0.38 o
  -8   3   9       12.13       11.70      0.98 o
  -7   3   9        0.65        0.35      0.21 o
  -6   3   9        3.71        2.59      0.48 o
  -5   3   9        2.78        3.76      0.53 o
  -4   3   9        4.51        5.03      0.56 o
  -3   3   9        2.23        1.79      0.45 o
  -2   3   9        3.37        3.32      0.50 o
  -8   4   9        0.00        0.11      0.31 o
  -7   4   9        2.06        2.11      0.24 o
  -6   4   9        3.87        4.37      0.46 o
  -5   4   9        0.02        0.71      0.37 o
  -4   4   9        0.53        0.03      0.36 o
  -3   4   9        0.34        0.05      0.36 o
 
